# Supplementary material for: Bat point counts: A novel sampling method shines light on flying bat communities
Source: Ecol Evol. 2021 Nov 30;11(23):17179–90. doi: 10.1002/ece3.8356 (PMC8668732; doi:10.1002/ece3.8356)
Supplement: Supplementary file 5 — Supplementary Material [file ECE3-11-17179-s011.csv]

Plot	Date	Time_capture	Family	Genus	Species	Age	Reproductive_status	Sex	Forearm_mm	Thumb_mm	Ear length_mm	Tragus_mm	Tail_Length_mm	Tibia_mm	Foot_Length_HF	Head_and_Body_mm	Bag_and_Bat_mass_g	Bag_mass_g	Body_Mass_g	comments
BP1	21/05/2019	18:40	Pteropodidae	Cynopterus	Cynopterus brachyotis	Adult	Pregnant	Female	64.4	18.5	12.6		7.4	25.5	13.3	86.6	60	18	42
BP1	21/05/2019	18:40	Pteropodidae	Cynopterus	Cynopterus brachyotis	Adult	Testes Unswollen	Male	69.3	21.2	11.4		11.9	27.5	14.4	86.3	52	8	44
BP1	21/05/2019	18:40	Pteropodidae	Cynopterus	Cynopterus brachyotis	Adult	Non reproduction	Female	66.7	22.1	13.4		9.2	26.4	12.2	61.7	48	9	39
BP1	21/05/2019	18:40	Pteropodidae	Cynopterus	Cynopterus brachyotis	Juvenile	Testis Unswollen	Male	60.3	13.3	9.7		5.6	25.2	9.2	66.5	48	20	28
BP1	21/05/2019	18:40	Pteropodidae	Cynopterus	Cynopterus minutus	Sub Adult	Non reproduction	Female	61.4	17.1	14.4		9.6	22.6	11.2	75.4	38	16	22
BP1	21/05/2019	19:10	Pteropodidae	Cynopterus	Cynopterus brachyotis	Juvenile	Testis Unswollen	Male	59.2	19.2	10.3		10.3	21.3	14.4	65.2	31	8	23
BP1	21/05/2019	19:10	Pteropodidae	Cynopterus	Cynopterus brachyotis	Adult	Non reproduction	Female	66.3	23.2	14.1		8.5	25.2	14.5	96.2	60	15	45
BP1	21/05/2019	19:10	Pteropodidae	Cynopterus	Cynopterus brachyotis	Adult	Testis Unswollen	Male	64.4	19.2	12.5		8.1	23.3	12.2	87.6	55	19	36
BP1	21/05/2019	19:10	Pteropodidae	Cynopterus	Cynopterus brachyotis	Adult	Testis Unswollen	Male	70.8	22	10.2		12.4	25.2	9.3	90.2	55	13	42
BP1	21/05/2019	19:15	Pteropodidae	Cynopterus	Cynopterus brachyotis	Adult	Testis Unswollen	Male									58	14	44	released
BP1	21/05/2019	19:15	Pteropodidae	Cynopterus	Cynopterus brachyotis	Adult	Testis Unswollen	Male	62.4	23.2	14.3		9.3	22.9	12.5	90.3	58	17	41
BP1	21/05/2019	19:15	Pteropodidae	Cynopterus	Cynopterus brachyotis	Adult	Testis swollen	Male	61.3	23.2	10.7		11.6	25.5	14.2	80.3	53	19	34
BP1	21/05/2019	19:20	Pteropodidae	Cynopterus	Cynopterus minutus	Adult	Non reproduction	Female	67.2	21.4	11.3		15.3	24.2	10.2	83.2	55	18	37
BP1	21/05/2019	19:20	Pteropodidae	Cynopterus	Cynopterus brachyotis	Adult	Testis swollen	Male	65.4	23.1	12.5		7.2	25.2	14.5	85.2	52	11	41
BP1	21/05/2019	19:20	Pteropodidae	Cynopterus	Cynopterus brachyotis	Adult	Testis swollen	Male	77.4	26.4	16.4		13.3	29.6	15.5	98.8	72	9	63
BP2	22/05/2019	19:00	Pteropodidae	Macroglossus	Macroglossus minimus	Adult	Non reproduction	Female	45.1	19.6	14.4			19.6	9.4	69.5	39	20	19
BP2	22/05/2019	19:00	Pteropodidae	Cynopterus	Cynopterus brachyotis	Adult	Testis swollen	Male	65.4	13.3	14.3		11.1	18.6	11.5	84.8	50	12	38
BP2	22/05/2019	19:00	Pteropodidae	Cynopterus	Cynopterus brachyotis	Adult	Non reproduction	Female	63.6	19.3	11.6		10.5	23.4	11.4	84.5	45	10	35
BP2	22/05/2019	19:10	Pteropodidae	Cynopterus	Cynopterus brachyotis	Adult	Testis swollen	Male	63.3	22.4	11.3		11.5	26.4	12.7	82.5	60	21	39
BP2	22/05/2019	18:40	Vespertilionidae	Scotophilus	Scotophilus kuhlii	Adult	Non reproduction	Female	51.4	6.3	9.3	5,6	37,2	21.1	9.9	69,7	40	19	21
BP2	22/05/2019	18:40	Vespertilionidae	Kerivoula	Kerivoula pellucida	Adult	Testis unswollen	Male	31,5	8.3	12,9	5,4	8,3	15,5	6,6	38,6	12	8	4
BP2	22/05/2019	18:40	Vespertilionidae	Kerivoula	Kerivoula pellucida	Adult	Non reproduction	Female	32.2	8.5	11.7	5.3	23.9	9.4	7.5	46.9	22	16	6
BP2	22/05/2019	18:40	Vespertilionidae	Scotophilus	Scotophilus kuhlii	Adult	Non reproduction	Female	50.7	12.4	13.3	8.4	45.4	21.6	10.6	73.7	42	13	29
BP2	22/05/2019	18:40	Vespertilionidae	Scotophilus	Scotophilus kuhlii	Adult	Non reproduction	Female	49.6	11.1	12.2	5.3	39.2	18.3	10.3	72.5	39	20	19
BP2	22/05/2019	18:40	Vespertilionidae	Scotophilus	Scotophilus kuhlii	Adult	Non reproduction	Female	50.6	12.4	13.4	6.6	43.7	19.4	8.6	73.8	38	20	18
BP2	22/05/2019	18:40	Vespertilionidae	Scotophilus	Scotophilus kuhlii	Adult	Non reproduction	Female	51.3	10.5	7.3	4.3	44.6	20.4	11.4	75	45	20	25
BP2	22/05/2019	18:40	Vespertilionidae	Scotophilus	Scotophilus kuhlii	Adult	Non reproduction	Female	51,5	10.5	7.3	4.3	44.6	20.4	11.4	75	45	20	25
BP3	23/05/2019	19:10	Pteropodidae	Cynopterus	Cynopterus brachyotis	Adult	Testis swollen	Male	72.5	30.6	15.4		13.3	27.2	17.2	91.6	64	8	56
BP3	23/05/2019	19:10	Pteropodidae	Cynopterus	Cynopterus minutus	Adult	Testis swollen	Male	62.2	22.4	9.3		9.4	24.3	8.3	79.1	43	10	33
BP3	23/05/2019	19:10	Pteropodidae	Cynopterus	Cynopterus sphinx	Adult	Testis swollen	Male	74.8	12.2	15.9		11.4	28.5	16.2	92.4	70	8	62
BP3	23/05/2019	19:10	Pteropodidae	Cynopterus	Cynopterus brachyotis	Adult	Testis swollen	Male	64.2	12.2	10.2		8.6	24.8	16.4	89.4	53	18	35
BP3	23/05/2019	19:10	Pteropodidae	Cynopterus	Cynopterus brachyotis	Adult	Testis unswollen	Male	72.8	30.2	13.6		11.2	29.4	18.5	88.8	70	10	60
BP3	23/05/2019	19:20	Pteropodidae	Cynopterus	Cynopterus brachyotis	Adult	Testis swollen	Male	74.2	30.1	12.4		9.2	27.8	12.8	94.2	63	8	55
BP3	23/05/2019	19:20	Pteropodidae	Cynopterus	Cynopterus brachyotis	Adult	Testis swollen	Male	72.7	26.3	12.2		8.6	22.4	14.2	88.3	73	12	61
BP3	23/05/2019	19:30	Pteropodidae	Cynopterus	Cynopterus brachyotis	Adult	Testis swollen	Male	64.4	24.2	13.2		9.4	19.8	15.5	81.5	57	18	39
BP3	23/05/2019	19:20	Pteropodidae	Cynopterus	Cynopterus sphinx	Adult	Testis swollen	Male	77.6	22.4	16.6		9.6	27.9	16.6	93.2	77	8	69
BP3	23/05/2019	19:30	Pteropodidae	Cynopterus	Cynopterus brachyotis	Adult	Non reproduction	Female	65.2	25.3	13.1		9.8	25.7	13.6	83.5	50	15	35
BP3	23/05/2019	19:30	Pteropodidae	Cynopterus	Cynopterus brachyotis	Adult	Testis swollen	Male	75.7	30.6	13.4		6.1	31.3	15.6	92.2	89	19	70
BP3	23/05/2019	19:30	Pteropodidae	Cynopterus	Cynopterus brachyotis	Adult	Testis swollen	Male	72.2	31.4	15.2		13.3	29.4	12.7	100.2	78	8	70
BP3	23/05/2019	19:30	Pteropodidae	Cynopterus	Cynopterus brachyotis	Adult	Non reproduction	Female	69.8	22.4	18.3		11.2	26.4	9.6	83.3	59	21	38
BP3	23/05/2019	19:30	Pteropodidae	Cynopterus	Cynopterus brachyotis	Adult	Testis swollen	Male	76.9	22.7	19.8		16.2	25.3	15.9	98.3	80	18	62
BP3	23/05/2019	19:30	Pteropodidae	Cynopterus	Cynopterus brachyotis	Adult	Non reproduction	Female	69.1	23.2	16.4		9.3	24.8	16.6	83.4	50	12	38
BP3	23/05/2019	19:40	Pteropodidae	Cynopterus	Cynopterus brachyotis	Adult	Testis unswollen	Male	76.4	27.4	19.4		13.3	29.2	13.5	90.2	63	10	53
BP3	23/05/2019	19:40	Pteropodidae	Cynopterus	Cynopterus brachyotis	Sub Adult	Testis unswollen	Male	64.2	19.3	14.4		7.4	22.6	9.2	67.3	39	8	31
BP3	23/05/2019	19:40	Pteropodidae	Cynopterus	Cynopterus brachyotis	Adult	Non reproduction	Female	76.6	29.2	18.6		14.3	29.5	17.8	101.3	82	12	70
BP3	23/05/2019	20:00	Pteropodidae	Cynopterus	Cynopterus brachyotis	Adult	Non reproduction	Female	67.8	27.5	19.2		7.3	25.1	14.5	83.4	62	20	42
BP3	23/05/2019	20:00	Pteropodidae	Cynopterus	Cynopterus brachyotis	Adult	Testis swollen	Male	61.3	22.4	16.4		7.7	21.4	9.7	73.5	56	12	44
BP1	24/05/2019	19:10	Pteropodidae	Cynopterus	Cynopterus brachyotis	Adult	Non reproduction	Female	63,5	23,5	17,2		9,7	21,7	13,5	86,9	58	18	40
BP1	24/05/2019	19:15	Pteropodidae	Cynopterus	Cynopterus minutus	Adult	Testis unswollen	Male	58.7	23.8	13.3		5.7	22.7	13.6	70.7	43	21	22
BP1	24/05/2019	19:20	Pteropodidae	Cynopterus	Cynopterus brachyotis	Adult	Non reproduction	Female	63.8	23.2	15.3		12.4	25.3	14.4	78.2	50	20	30
BP1	24/05/2019	19:20	Pteropodidae	Cynopterus	Cynopterus brachyotis	Adult	Non reproduction	Female	62.2	20.4	17.4		9.6	23.3	10.9	83.5	48	18	30
BP1	24/05/2019	19:20	Pteropodidae	Cynopterus	Cynopterus brachyotis	Adult	Testis swollen	Male	65.7	25.4	15		9.8	24.7	13	79.7	50	18	32
BP2	25/05/2019	18:40	Pteropodidae	Cynopterus	Cynopterus brachyotis	Adult	Testis unswollen	Male	62.7	23.4	16.9		9.6	24.5	13.4	78.5	43	11	32
BP2	25/05/2019	18:40	Pteropodidae	Cynopterus	Cynopterus brachyotis	Adult	Non reproduction	Female	63.8	23.2	15.3		12.4	25.3	14.4	78.2	49	11	38
BP2	25/05/2019	19:20	Pteropodidae	Cynopterus	Cynopterus brachyotis	Adult	Testis unswollen	Male	64.8	24.3	16.6		9.7	23.6	9.5	76.2	38	11	27
BP2	25/05/2019	19:15	Pteropodidae	Cynopterus	Cynopterus brachyotis	Juvenile	Non reproduction	Female	54,3	22,2	12,4		6.6	20.5	8	67,4	38	11	27
BP3	26/05/2019	19:10	Pteropodidae	Cynopterus	Cynopterus brachyotis	Adult	Testis swollen	Male	75,2	27.7	16.2		10.4	26.6	11.4	89.4	74	11	63
BP3	26/05/2019	19:10	Pteropodidae	Cynopterus	Cynopterus brachyotis	Adult	Testis swollen	Male	65.4	22.3	12.6		8.4	24.2	13.5	81.2	44	8	36
BP3	26/05/2019	19:30	Pteropodidae	Cynopterus	Cynopterus brachyotis	Sub adult	Testis unswollen	Male	58.4	21.5	15.6		7.4	22.2	11.8	79.2	36	8	28
BP3	26/05/2019	19:30	Pteropodidae	Cynopterus	Cynopterus brachyotis	Adult	Non reproduction	Female	68.2	22.2	13.7		10.2	22.2	13.3	88.4	55	17	38
BP3	26/05/2019	19:30	Pteropodidae	Cynopterus	Cynopterus brachyotis	Sub adult	Testis unswollen	Male	67.6	28.2	16.2		12.4	24.2	15.4	75.3	45	8	37
BP3	26/05/2019	19:40	Pteropodidae	Cynopterus	Cynopterus brachyotis	Adult	Testis swollen	Male	81.9	26.6	20.1		9.7	27.4	14.3	87.8	85	20	65
BP1	27/05/2019	18:30	Pteropodidae	Cynopterus	Cynopterus brachyotis	Adult	Testis swollen	Male	65.5	23.3	16.9		11.5	24.2	12.4	83.6	45	8	37	exclude, point counts cancelled because of defective lamp that night
BP1	27/05/2019	18:30	Pteropodidae	Cynopterus	Cynopterus brachyotis	Adult	Testis unswollen	Male	66.4	23.2	16.8		9.5	22.8	15.5	86.3	55	17	38	exclude, point counts cancelled because of defective lamp that night
BP1	27/05/2019	18:30	Pteropodidae	Cynopterus	Cynopterus brachyotis	Sub adult	Testis unswollen	Male	57.6	24.1	14.4		9.5	16.3	11.2	69.5	34	11	23	exclude, point counts cancelled because of defective lamp that night
BP1	27/05/2019	18:30	Pteropodidae	Cynopterus	Cynopterus brachyotis	Adult	Testis swollen	Male	63.3	17.3	17.4		11.6	23.4	14.4	83.4	45	11	34	exclude, point counts cancelled because of defective lamp that night
BP2	28/05/2019	19:10	Pteropodidae	Cynopterus	Cynopterus brachyotis	Adult	Non reproduction	Male	62.7	21.4	16.8		7.5	24.5	12.2	86.4	50	12	38
BP2	28/05/2019	19:10	Pteropodidae	Cynopterus	Cynopterus brachyotis	Adult	Pregnant	Female	64.4	22.2	11.4		10.4	25.3	16.4	89.3	57	11	46
BP2	28/05/2019	19:20	Pteropodidae	Cynopterus	Cynopterus brachyotis	Adult	Pregnant	Female	66.4	24.2	12.6		13.5	21.4	10.2	85.3	47	8	39
BP2	28/05/2019	19:20	Pteropodidae	Cynopterus	Cynopterus brachyotis	Adult	Non reproduction	Female	63.2	20.5	12.4		12.4	21.5	11.4	88.3	50	18	32
BP2	28/05/2019	19:00	Pteropodidae	Macroglossus	Macroglossus minimus	Adult	Testis swollen	Male	43.4	18.3	11.3			18.3	12.4	60.8	40	18	22
BP2	28/05/2019	18:30	Vespertilionidae	Scotophilus	Scotophilus kuhlii	Adult	Non reproduction	Female	51.8	11.7	10.5	6.2	34.2	18.6	9.6	72.9	30	11	19	recorded in tent, used in bats reference collection as US4_20190528_232856
BP3	30/05/2019	19:30	Pteropodidae	Cynopterus	Cynopterus brachyotis	Adult	Pregnant	Female	70.5	24.2	15.6		10.3	26.2	10.1	97.2	58	14	44
BP3	30/05/2019	19:30	Pteropodidae	Cynopterus	Cynopterus brachyotis	Adult	Non reproduction	Female	66.2	25.2	12.2		13.5	23.3	15.1	88.2	52	18	34
BP3	30/05/2019	19:40	Pteropodidae	Cynopterus	Cynopterus brachyotis	Adult	Testis swollen	Male	64.2	24.2	18.9		11.1	25.4	11.6	85.4	43	8	35
BP3	30/05/2019	19:40	Pteropodidae	Cynopterus	Cynopterus brachyotis	Adult	Testis swollen	Male	63.5	23.3	13.3		9.3	24.8	10.8	78.4	40	8	32
BP3	30/05/2019	19:40	Pteropodidae	Cynopterus	Cynopterus brachyotis	Sub adult	Testis unswollen	Male	56.2	20.2	13.3		9.7	25.2	12.4	66.2	33	8	25
BP3	30/05/2019	18:40	Vespertilionidae	Myotis	Myotis sp.1	Adult	Testis unswollen	Male	31.1	5.1	9.2	5.1	29.5	11.7	5.5	45.8	25	8	17
BP1	31/05/2019	21:00	Pteropodidae	Cynopterus	Cynopterus brachyotis	Adult	Testis swollen	Male	61.2	26.5	12.2		8.4	27.5	9.4	83.4	41	8	33
BP1	31/05/2019	21:00	Pteropodidae	Cynopterus	Cynopterus brachyotis	Adult	Testis swollen	Male	66.6	24.4	16.2		9.4	23.4	14.4	86.7	48	11	37
BP1	31/05/2019	21:20	Pteropodidae	Cynopterus	Cynopterus brachyotis	Adult	Testis swollen	Male	71.6	23.5	13.4		9.4	23.5	10.6	85.7	50	12	38
BP1	31/05/2019	21:20	Pteropodidae	Cynopterus	Cynopterus brachyotis	Adult	Testis swollen	Male	66.4	25.5	15.5		9.3	24.4	10.3	86.3	52	10	42
