# Supplementary material for: Bat point counts: A novel sampling method shines light on flying bat communities
Source: Ecol Evol. 2021 Nov 30;11(23):17179–90. doi: 10.1002/ece3.8356 (PMC8668732; doi:10.1002/ece3.8356)
Supplement: Supplementary file 6 — Supplementary Material [file ECE3-11-17179-s010.csv]

Plot	thermal_oil_palm_range_m	thermal_road_range_m	thermal_river_range_m	X_WGS84	Y_WGS84
BP1	46	49	84	103.252716	-1.952009
BP2	39	66	38	103.258497	-1.954749
BP3	46	19	44	103.247354	-1.950979
