# Supplementary material for: Bat point counts: A novel sampling method shines light on flying bat communities
Source: Ecol Evol. 2021 Nov 30;11(23):17179–90. doi: 10.1002/ece3.8356 (PMC8668732; doi:10.1002/ece3.8356)
Supplement: Supplementary file 7 — Supplementary Material [file ECE3-11-17179-s007.csv]

Filename	Type	Direction	Distance_m	Time_signal
ST_BP1_PC_US6_20200417_144258_with_AS.wav	ambient			182.661
ST_BP1_PC_US6_20200417_144258_with_AS.wav	signal	right	4	19.681
ST_BP1_PC_US6_20200417_144258_with_AS.wav	signal	right	4	20.047
ST_BP1_PC_US6_20200417_144258_with_AS.wav	signal	right	4	20.412
ST_BP1_PC_US6_20200417_144258_with_AS.wav	signal	right	4	20.772
ST_BP1_PC_US6_20200417_144258_with_AS.wav	signal	right	8	30.329
ST_BP1_PC_US6_20200417_144258_with_AS.wav	signal	right	8	30.694
ST_BP1_PC_US6_20200417_144258_with_AS.wav	signal	right	8	31.056
ST_BP1_PC_US6_20200417_144258_with_AS.wav	signal	right	8	31.416
ST_BP1_PC_US6_20200417_144258_with_AS.wav	signal	right	16	41.294
ST_BP1_PC_US6_20200417_144258_with_AS.wav	signal	right	16	41.656
ST_BP1_PC_US6_20200417_144258_with_AS.wav	signal	right	16	42.019
ST_BP1_PC_US6_20200417_144258_with_AS.wav	signal	right	16	42.377
ST_BP1_PC_US6_20200417_144258_with_AS.wav	signal	front	2	53.36
ST_BP1_PC_US6_20200417_144258_with_AS.wav	signal	front	2	53.722
ST_BP1_PC_US6_20200417_144258_with_AS.wav	signal	front	2	54.447
ST_BP1_PC_US6_20200417_144258_with_AS.wav	signal	front	2	54.808
ST_BP1_PC_US6_20200417_144258_with_AS.wav	signal	front	4	62.945
ST_BP1_PC_US6_20200417_144258_with_AS.wav	signal	front	4	63.305
ST_BP1_PC_US6_20200417_144258_with_AS.wav	signal	front	4	63.666
ST_BP1_PC_US6_20200417_144258_with_AS.wav	signal	front	4	64.028
ST_BP1_PC_US6_20200417_144258_with_AS.wav	signal	front	8	74.42
ST_BP1_PC_US6_20200417_144258_with_AS.wav	signal	front	8	74.781
ST_BP1_PC_US6_20200417_144258_with_AS.wav	signal	front	8	75.145
ST_BP1_PC_US6_20200417_144258_with_AS.wav	signal	front	8	75.5
ST_BP1_PC_US6_20200417_144258_with_AS.wav	signal	left	2	97.413
ST_BP1_PC_US6_20200417_144258_with_AS.wav	signal	left	2	97.773
ST_BP1_PC_US6_20200417_144258_with_AS.wav	signal	left	2	98.136
ST_BP1_PC_US6_20200417_144258_with_AS.wav	signal	left	2	98.496
ST_BP1_PC_US6_20200417_144258_with_AS.wav	signal	left	4	108.606
ST_BP1_PC_US6_20200417_144258_with_AS.wav	signal	left	4	108.966
ST_BP1_PC_US6_20200417_144258_with_AS.wav	signal	left	4	109.327
ST_BP1_PC_US6_20200417_144258_with_AS.wav	signal	left	4	109.687
ST_BP1_PC_US6_20200417_144258_with_AS.wav	signal	left	8	119.042
ST_BP1_PC_US6_20200417_144258_with_AS.wav	signal	left	8	119.403
ST_BP1_PC_US6_20200417_144258_with_AS.wav	signal	left	8	119.763
ST_BP1_PC_US6_20200417_144258_with_AS.wav	signal	left	8	120.125
ST_BP1_PC_US6_20200417_144258_with_AS.wav	signal	back	2	139.842
ST_BP1_PC_US6_20200417_144258_with_AS.wav	signal	back	2	140.203
ST_BP1_PC_US6_20200417_144258_with_AS.wav	signal	back	2	140.563
ST_BP1_PC_US6_20200417_144258_with_AS.wav	signal	back	2	140.922
ST_BP1_PC_US6_20200417_144258_with_AS.wav	signal	back	4	148.793
ST_BP1_PC_US6_20200417_144258_with_AS.wav	signal	back	4	149.151
ST_BP1_PC_US6_20200417_144258_with_AS.wav	signal	back	4	149.511
ST_BP1_PC_US6_20200417_144258_with_AS.wav	signal	back	4	149.87
ST_BP1_PC_US6_20200417_144258_with_AS.wav	signal	back	8	158.047
ST_BP1_PC_US6_20200417_144258_with_AS.wav	signal	back	8	158.406
ST_BP1_PC_US6_20200417_144258_with_AS.wav	signal	back	8	158.772
ST_BP1_PC_US6_20200417_144258_with_AS.wav	signal	back	8	159.131
ST_BP1_AR_US1_20190528_155435_with_AS.wav	ambient			254.39	188.085
ST_BP1_AR_US1_20190528_155435_with_AS.wav	signal	river	2	9.798
ST_BP1_AR_US1_20190528_155435_with_AS.wav	signal	river	2	10.126
ST_BP1_AR_US1_20190528_155435_with_AS.wav	signal	river	2	10.454
ST_BP1_AR_US1_20190528_155435_with_AS.wav	signal	river	2	10.783
ST_BP1_AR_US1_20190528_155435_with_AS.wav	signal	river	4	22.161
ST_BP1_AR_US1_20190528_155435_with_AS.wav	signal	river	4	22.484
ST_BP1_AR_US1_20190528_155435_with_AS.wav	signal	river	4	22.811
ST_BP1_AR_US1_20190528_155435_with_AS.wav	signal	river	4	23.137
ST_BP1_AR_US1_20190528_155435_with_AS.wav	signal	river	8	31.141
ST_BP1_AR_US1_20190528_155435_with_AS.wav	signal	river	8	31.466
ST_BP1_AR_US1_20190528_155435_with_AS.wav	signal	river	8	31.791
ST_BP1_AR_US1_20190528_155435_with_AS.wav	signal	river	8	32.118
ST_BP1_AR_US1_20190528_155435_with_AS.wav	signal	river	16	38.478
ST_BP1_AR_US1_20190528_155435_with_AS.wav	signal	river	16	38.804
ST_BP1_AR_US1_20190528_155435_with_AS.wav	signal	river	16	39.128
ST_BP1_AR_US1_20190528_155435_with_AS.wav	signal	river	16	39.454
ST_BP1_AR_US1_20190528_155435_with_AS.wav	signal	river	32	48.483
ST_BP1_AR_US1_20190528_155435_with_AS.wav	signal	river	32	48.808
ST_BP1_AR_US1_20190528_155435_with_AS.wav	signal	river	32	49.138
ST_BP1_AR_US1_20190528_155435_with_AS.wav	signal	river	32	49.457
ST_BP1_AR_US1_20190528_155435_with_AS.wav	signal	oil palm	2	62.197
ST_BP1_AR_US1_20190528_155435_with_AS.wav	signal	oil palm	2	62.524
ST_BP1_AR_US1_20190528_155435_with_AS.wav	signal	oil palm	2	62.849
ST_BP1_AR_US1_20190528_155435_with_AS.wav	signal	oil palm	2	63.177
ST_BP1_AR_US1_20190528_155435_with_AS.wav	signal	oil palm	4	75.347
ST_BP1_AR_US1_20190528_155435_with_AS.wav	signal	oil palm	4	75.67
ST_BP1_AR_US1_20190528_155435_with_AS.wav	signal	oil palm	4	75.992
ST_BP1_AR_US1_20190528_155435_with_AS.wav	signal	oil palm	4	76.317
ST_BP1_AR_US1_20190528_155435_with_AS.wav	signal	oil palm	8	87.901
ST_BP1_AR_US1_20190528_155435_with_AS.wav	signal	oil palm	8	88.222
ST_BP1_AR_US1_20190528_155435_with_AS.wav	signal	oil palm	8	88.546
ST_BP1_AR_US1_20190528_155435_with_AS.wav	signal	oil palm	8	88.869
ST_BP1_AR_US1_20190528_155435_with_AS.wav	signal	oil palm	16	99.456
ST_BP1_AR_US1_20190528_155435_with_AS.wav	signal	oil palm	16	99.779
ST_BP1_AR_US1_20190528_155435_with_AS.wav	signal	oil palm	16	100.102
ST_BP1_AR_US1_20190528_155435_with_AS.wav	signal	oil palm	16	100.427
ST_BP1_AR_US1_20190528_155435_with_AS.wav	signal	road	2	126.716
ST_BP1_AR_US1_20190528_155435_with_AS.wav	signal	road	2	127.041
ST_BP1_AR_US1_20190528_155435_with_AS.wav	signal	road	2	127.366
ST_BP1_AR_US1_20190528_155435_with_AS.wav	signal	road	2	127.691
ST_BP1_AR_US1_20190528_155435_with_AS.wav	signal	road	4	137.82
ST_BP1_AR_US1_20190528_155435_with_AS.wav	signal	road	4	138.144
ST_BP1_AR_US1_20190528_155435_with_AS.wav	signal	road	4	138.464
ST_BP1_AR_US1_20190528_155435_with_AS.wav	signal	road	4	138.787
ST_BP1_AR_US1_20190528_155435_with_AS.wav	signal	road	8	146.302
ST_BP1_AR_US1_20190528_155435_with_AS.wav	signal	road	8	146.734
ST_BP1_AR_US1_20190528_155435_with_AS.wav	signal	road	8	147.055
ST_BP1_AR_US1_20190528_155435_with_AS.wav	signal	road	8	147.379
ST_BP1_AR_US1_20190528_155435_with_AS.wav	signal	road	16	156.372
ST_BP1_AR_US1_20190528_155435_with_AS.wav	signal	road	16	156.694
ST_BP1_AR_US1_20190528_155435_with_AS.wav	signal	road	16	157.016
ST_BP1_AR_US1_20190528_155435_with_AS.wav	signal	road	16	157.339
ST_BP1_AR_US1_20190528_155435_with_AS.wav	signal	road	32	165.285
ST_BP1_AR_US1_20190528_155435_with_AS.wav	signal	road	32	165.623
ST_BP1_AR_US1_20190528_155435_with_AS.wav	signal	road	32	165.938
ST_BP1_AR_US1_20190528_155435_with_AS.wav	signal	road	32	166.259
ST_BP2_PC_US6_20200417_145915_with_AS.wav	signal	right	2	11.509
ST_BP2_PC_US6_20200417_145915_with_AS.wav	signal	right	2	11.872
ST_BP2_PC_US6_20200417_145915_with_AS.wav	signal	right	2	12.235
ST_BP2_PC_US6_20200417_145915_with_AS.wav	signal	right	2	12.601
ST_BP2_PC_US6_20200417_145915_with_AS.wav	signal	right	4	22.05
ST_BP2_PC_US6_20200417_145915_with_AS.wav	signal	right	4	22.414
ST_BP2_PC_US6_20200417_145915_with_AS.wav	signal	right	4	22.775
ST_BP2_PC_US6_20200417_145915_with_AS.wav	signal	right	4	23.136
ST_BP2_PC_US6_20200417_145915_with_AS.wav	signal	right	8	31.357
ST_BP2_PC_US6_20200417_145915_with_AS.wav	signal	right	8	31.718
ST_BP2_PC_US6_20200417_145915_with_AS.wav	signal	right	8	32.078
ST_BP2_PC_US6_20200417_145915_with_AS.wav	signal	right	8	32.439
ST_BP2_PC_US6_20200417_145915_with_AS.wav	signal	right	16	42.212
ST_BP2_PC_US6_20200417_145915_with_AS.wav	signal	right	16	42.572
ST_BP2_PC_US6_20200417_145915_with_AS.wav	signal	right	16	42.933
ST_BP2_PC_US6_20200417_145915_with_AS.wav	signal	right	16	43.292
ST_BP2_PC_US6_20200417_145915_with_AS.wav	signal	front	2	54.816
ST_BP2_PC_US6_20200417_145915_with_AS.wav	signal	front	2	55.179
ST_BP2_PC_US6_20200417_145915_with_AS.wav	signal	front	2	55.541
ST_BP2_PC_US6_20200417_145915_with_AS.wav	signal	front	2	55.902
ST_BP2_PC_US6_20200417_145915_with_AS.wav	signal	front	4	64.362
ST_BP2_PC_US6_20200417_145915_with_AS.wav	signal	front	4	64.723
ST_BP2_PC_US6_20200417_145915_with_AS.wav	signal	front	4	65.085
ST_BP2_PC_US6_20200417_145915_with_AS.wav	signal	front	4	65.442
ST_BP2_PC_US6_20200417_145915_with_AS.wav	signal	front	8	76.282
ST_BP2_PC_US6_20200417_145915_with_AS.wav	signal	front	8	76.642
ST_BP2_PC_US6_20200417_145915_with_AS.wav	signal	front	8	77.002
ST_BP2_PC_US6_20200417_145915_with_AS.wav	signal	front	8	77.361
ST_BP2_PC_US6_20200417_145915_with_AS.wav	signal	front	16	87.031
ST_BP2_PC_US6_20200417_145915_with_AS.wav	signal	front	16	87.385
ST_BP2_PC_US6_20200417_145915_with_AS.wav	signal	front	16	87.745
ST_BP2_PC_US6_20200417_145915_with_AS.wav	signal	front	16	88.104
ST_BP2_PC_US6_20200417_145915_with_AS.wav	signal	left	2	99.16
ST_BP2_PC_US6_20200417_145915_with_AS.wav	signal	left	2	99.521
ST_BP2_PC_US6_20200417_145915_with_AS.wav	signal	left	2	99.882
ST_BP2_PC_US6_20200417_145915_with_AS.wav	signal	left	2	100.242
ST_BP2_PC_US6_20200417_145915_with_AS.wav	signal	left	4	109.3
ST_BP2_PC_US6_20200417_145915_with_AS.wav	signal	left	4	109.659
ST_BP2_PC_US6_20200417_145915_with_AS.wav	signal	left	4	110.019
ST_BP2_PC_US6_20200417_145915_with_AS.wav	signal	left	4	110.379
ST_BP2_PC_US6_20200417_145915_with_AS.wav	signal	left	8	119.961
ST_BP2_PC_US6_20200417_145915_with_AS.wav	signal	left	8	120.319
ST_BP2_PC_US6_20200417_145915_with_AS.wav	signal	left	8	120.676
ST_BP2_PC_US6_20200417_145915_with_AS.wav	signal	left	8	121.037
ST_BP2_PC_US6_20200417_145915_with_AS.wav	signal	left	16	131.758
ST_BP2_PC_US6_20200417_145915_with_AS.wav	signal	left	16	132.122
ST_BP2_PC_US6_20200417_145915_with_AS.wav	signal	left	16	132.479
ST_BP2_PC_US6_20200417_145915_with_AS.wav	signal	left	16	132.842
ST_BP2_PC_US6_20200417_145915_with_AS.wav	signal	back	2	143.984
ST_BP2_PC_US6_20200417_145915_with_AS.wav	signal	back	2	144.346
ST_BP2_PC_US6_20200417_145915_with_AS.wav	signal	back	2	144.707
ST_BP2_PC_US6_20200417_145915_with_AS.wav	signal	back	2	145.065
ST_BP2_PC_US6_20200417_145915_with_AS.wav	signal	back	4	154.634
ST_BP2_PC_US6_20200417_145915_with_AS.wav	signal	back	4	154.995
ST_BP2_PC_US6_20200417_145915_with_AS.wav	signal	back	4	155.365
ST_BP2_PC_US6_20200417_145915_with_AS.wav	signal	back	4	155.711
ST_BP2_PC_US6_20200417_145915_with_AS.wav	signal	back	8	164.961
ST_BP2_PC_US6_20200417_145915_with_AS.wav	signal	back	8	165.321
ST_BP2_PC_US6_20200417_145915_with_AS.wav	signal	back	8	165.681
ST_BP2_PC_US6_20200417_145915_with_AS.wav	signal	back	8	166.04
ST_BP2_PC_US6_20200417_145915_with_AS.wav	signal	back	16	176.521
ST_BP2_PC_US6_20200417_145915_with_AS.wav	signal	back	16	176.881
ST_BP2_PC_US6_20200417_145915_with_AS.wav	signal	back	16	177.243
ST_BP2_PC_US6_20200417_145915_with_AS.wav	signal	back	16	177.602
ST_BP2_PC_US6_20200417_145915_with_AS.wav	ambient			194.618
ST_BP2_AR_US1_20190530_171346_with_AS.wav	signal	river	2	14.922
ST_BP2_AR_US1_20190530_171346_with_AS.wav	signal	river	2	15.257
ST_BP2_AR_US1_20190530_171346_with_AS.wav	signal	river	2	15.593
ST_BP2_AR_US1_20190530_171346_with_AS.wav	signal	river	2	15.928
ST_BP2_AR_US1_20190530_171346_with_AS.wav	signal	river	4	26.072
ST_BP2_AR_US1_20190530_171346_with_AS.wav	signal	river	4	26.401
ST_BP2_AR_US1_20190530_171346_with_AS.wav	signal	river	4	26.733
ST_BP2_AR_US1_20190530_171346_with_AS.wav	signal	river	4	27.058
ST_BP2_AR_US1_20190530_171346_with_AS.wav	signal	river	8	38.994
ST_BP2_AR_US1_20190530_171346_with_AS.wav	signal	river	8	39.32
ST_BP2_AR_US1_20190530_171346_with_AS.wav	signal	river	8	39.65
ST_BP2_AR_US1_20190530_171346_with_AS.wav	signal	river	8	39.975
ST_BP2_AR_US1_20190530_171346_with_AS.wav	signal	river	16	54.882
ST_BP2_AR_US1_20190530_171346_with_AS.wav	signal	river	16	55.207
ST_BP2_AR_US1_20190530_171346_with_AS.wav	signal	river	16	55.536
ST_BP2_AR_US1_20190530_171346_with_AS.wav	signal	river	16	55.866
ST_BP2_AR_US1_20190530_171346_with_AS.wav	signal	road	2	92.57
ST_BP2_AR_US1_20190530_171346_with_AS.wav	signal	road	2	92.897
ST_BP2_AR_US1_20190530_171346_with_AS.wav	signal	road	2	93.226
ST_BP2_AR_US1_20190530_171346_with_AS.wav	signal	road	2	93.555
ST_BP2_AR_US1_20190530_171346_with_AS.wav	signal	road	4	102.41
ST_BP2_AR_US1_20190530_171346_with_AS.wav	signal	road	4	102.734
ST_BP2_AR_US1_20190530_171346_with_AS.wav	signal	road	4	103.061
ST_BP2_AR_US1_20190530_171346_with_AS.wav	signal	road	4	103.386
ST_BP2_AR_US1_20190530_171346_with_AS.wav	signal	road	8	115.58
ST_BP2_AR_US1_20190530_171346_with_AS.wav	signal	road	8	115.905
ST_BP2_AR_US1_20190530_171346_with_AS.wav	signal	road	8	116.231
ST_BP2_AR_US1_20190530_171346_with_AS.wav	signal	road	8	116.556
ST_BP2_AR_US1_20190530_171346_with_AS.wav	signal	road	16	128.7
ST_BP2_AR_US1_20190530_171346_with_AS.wav	signal	road	16	129.013
ST_BP2_AR_US1_20190530_171346_with_AS.wav	signal	road	16	129.337
ST_BP2_AR_US1_20190530_171346_with_AS.wav	signal	road	16	129.662
ST_BP2_AR_US1_20190530_171346_with_AS.wav	signal	road	32	141.625
ST_BP2_AR_US1_20190530_171346_with_AS.wav	signal	road	32	141.95
ST_BP2_AR_US1_20190530_171346_with_AS.wav	signal	road	32	142.276
ST_BP2_AR_US1_20190530_171346_with_AS.wav	signal	road	32	142.601
ST_BP2_AR_US1_20190530_171346_with_AS.wav	signal	oil palm	4	176.158
ST_BP2_AR_US1_20190530_171346_with_AS.wav	signal	oil palm	4	176.481
ST_BP2_AR_US1_20190530_171346_with_AS.wav	signal	oil palm	4	176.805
ST_BP2_AR_US1_20190530_171346_with_AS.wav	signal	oil palm	4	177.13
ST_BP2_AR_US1_20190530_171346_with_AS.wav	signal	oil palm	8	185.876
ST_BP2_AR_US1_20190530_171346_with_AS.wav	signal	oil palm	8	186.196
ST_BP2_AR_US1_20190530_171346_with_AS.wav	signal	oil palm	8	186.521
ST_BP2_AR_US1_20190530_171346_with_AS.wav	signal	oil palm	8	186.848
ST_BP2_AR_US1_20190530_171346_with_AS.wav	signal	oil palm	16	195.961
ST_BP2_AR_US1_20190530_171346_with_AS.wav	signal	oil palm	16	196.188
ST_BP2_AR_US1_20190530_171346_with_AS.wav	signal	oil palm	16	196.511
ST_BP2_AR_US1_20190530_171346_with_AS.wav	signal	oil palm	16	197.032
ST_BP2_AR_US1_20190530_171346_with_AS.wav	signal	oil palm	32	208.008
ST_BP2_AR_US1_20190530_171346_with_AS.wav	signal	oil palm	32	208.333
ST_BP2_AR_US1_20190530_171346_with_AS.wav	signal	oil palm	32	208.658
ST_BP2_AR_US1_20190530_171346_with_AS.wav	signal	oil palm	32	208.981
ST_BP2_AR_US1_20190530_171346_with_AS.wav	ambient			231.377
ST_BP3_PC_US6_20200417_142524_with_AS.wav	signal	right	4	20.42
ST_BP3_PC_US6_20200417_142524_with_AS.wav	signal	right	4	20.788
ST_BP3_PC_US6_20200417_142524_with_AS.wav	signal	right	4	21.154
ST_BP3_PC_US6_20200417_142524_with_AS.wav	signal	right	4	21.519
ST_BP3_PC_US6_20200417_142524_with_AS.wav	signal	right	8	28.99
ST_BP3_PC_US6_20200417_142524_with_AS.wav	signal	right	8	29.358
ST_BP3_PC_US6_20200417_142524_with_AS.wav	signal	right	8	29.723
ST_BP3_PC_US6_20200417_142524_with_AS.wav	signal	right	8	30.089
ST_BP3_PC_US6_20200417_142524_with_AS.wav	signal	right	16	38.509
ST_BP3_PC_US6_20200417_142524_with_AS.wav	signal	right	16	38.874
ST_BP3_PC_US6_20200417_142524_with_AS.wav	signal	right	16	39.242
ST_BP3_PC_US6_20200417_142524_with_AS.wav	signal	right	16	39.607
ST_BP3_PC_US6_20200417_142524_with_AS.wav	signal	front	2	48.972
ST_BP3_PC_US6_20200417_142524_with_AS.wav	signal	front	2	49.34
ST_BP3_PC_US6_20200417_142524_with_AS.wav	signal	front	2	49.707
ST_BP3_PC_US6_20200417_142524_with_AS.wav	signal	front	2	50.071
ST_BP3_PC_US6_20200417_142524_with_AS.wav	signal	front	4	58.161
ST_BP3_PC_US6_20200417_142524_with_AS.wav	signal	front	4	58.526
ST_BP3_PC_US6_20200417_142524_with_AS.wav	signal	front	4	58.89
ST_BP3_PC_US6_20200417_142524_with_AS.wav	signal	front	4	59.254
ST_BP3_PC_US6_20200417_142524_with_AS.wav	signal	front	8	67.816
ST_BP3_PC_US6_20200417_142524_with_AS.wav	signal	front	8	68.181
ST_BP3_PC_US6_20200417_142524_with_AS.wav	signal	front	8	68.545
ST_BP3_PC_US6_20200417_142524_with_AS.wav	signal	front	8	68.909
ST_BP3_PC_US6_20200417_142524_with_AS.wav	signal	front	16	77.828
ST_BP3_PC_US6_20200417_142524_with_AS.wav	signal	front	16	78.195
ST_BP3_PC_US6_20200417_142524_with_AS.wav	signal	front	16	78.557
ST_BP3_PC_US6_20200417_142524_with_AS.wav	signal	front	16	78.92
ST_BP3_PC_US6_20200417_142524_with_AS.wav	signal	left	2	88.69
ST_BP3_PC_US6_20200417_142524_with_AS.wav	signal	left	2	89.054
ST_BP3_PC_US6_20200417_142524_with_AS.wav	signal	left	2	89.42
ST_BP3_PC_US6_20200417_142524_with_AS.wav	signal	left	2	89.784
ST_BP3_PC_US6_20200417_142524_with_AS.wav	signal	left	4	99.523
ST_BP3_PC_US6_20200417_142524_with_AS.wav	signal	left	4	99.887
ST_BP3_PC_US6_20200417_142524_with_AS.wav	signal	left	4	100.249
ST_BP3_PC_US6_20200417_142524_with_AS.wav	signal	left	4	100.974
ST_BP3_PC_US6_20200417_142524_with_AS.wav	signal	left	8	108.372
ST_BP3_PC_US6_20200417_142524_with_AS.wav	signal	left	8	108.735
ST_BP3_PC_US6_20200417_142524_with_AS.wav	signal	left	8	109.096
ST_BP3_PC_US6_20200417_142524_with_AS.wav	signal	left	8	109.458
ST_BP3_PC_US6_20200417_142524_with_AS.wav	signal	left	16	119.428
ST_BP3_PC_US6_20200417_142524_with_AS.wav	signal	left	16	119.792
ST_BP3_PC_US6_20200417_142524_with_AS.wav	signal	left	16	120.154
ST_BP3_PC_US6_20200417_142524_with_AS.wav	signal	left	16	120.511
ST_BP3_PC_US6_20200417_142524_with_AS.wav	signal	back	2	130.905
ST_BP3_PC_US6_20200417_142524_with_AS.wav	signal	back	2	131.269
ST_BP3_PC_US6_20200417_142524_with_AS.wav	signal	back	2	131.633
ST_BP3_PC_US6_20200417_142524_with_AS.wav	signal	back	2	131.995
ST_BP3_PC_US6_20200417_142524_with_AS.wav	signal	back	4	139.526
ST_BP3_PC_US6_20200417_142524_with_AS.wav	signal	back	4	139.889
ST_BP3_PC_US6_20200417_142524_with_AS.wav	signal	back	4	140.252
ST_BP3_PC_US6_20200417_142524_with_AS.wav	signal	back	4	140.611
ST_BP3_PC_US6_20200417_142524_with_AS.wav	signal	back	8	149.146
ST_BP3_PC_US6_20200417_142524_with_AS.wav	signal	back	8	149.508
ST_BP3_PC_US6_20200417_142524_with_AS.wav	signal	back	8	149.87
ST_BP3_PC_US6_20200417_142524_with_AS.wav	signal	back	8	150.231
ST_BP3_PC_US6_20200417_142524_with_AS.wav	signal	back	16	160.369
ST_BP3_PC_US6_20200417_142524_with_AS.wav	signal	back	16	160.726
ST_BP3_PC_US6_20200417_142524_with_AS.wav	signal	back	16	161.088
ST_BP3_PC_US6_20200417_142524_with_AS.wav	signal	back	16	161.449
ST_BP3_PC_US6_20200417_142524_with_AS.wav	ambient			181.009
ST_BP3_AR_US1_20190528_153419_with_AS.wav	signal	river	4	21.409
ST_BP3_AR_US1_20190528_153419_with_AS.wav	signal	river	4	21.741
ST_BP3_AR_US1_20190528_153419_with_AS.wav	signal	river	4	22.071
ST_BP3_AR_US1_20190528_153419_with_AS.wav	signal	river	4	22.401
ST_BP3_AR_US1_20190528_153419_with_AS.wav	signal	river	8	33.543
ST_BP3_AR_US1_20190528_153419_with_AS.wav	signal	river	8	33.872
ST_BP3_AR_US1_20190528_153419_with_AS.wav	signal	river	8	34.201
ST_BP3_AR_US1_20190528_153419_with_AS.wav	signal	river	8	34.529
ST_BP3_AR_US1_20190528_153419_with_AS.wav	signal	river	16	43.415
ST_BP3_AR_US1_20190528_153419_with_AS.wav	signal	river	16	43.885
ST_BP3_AR_US1_20190528_153419_with_AS.wav	signal	river	16	44.212
ST_BP3_AR_US1_20190528_153419_with_AS.wav	signal	river	16	44.54
ST_BP3_AR_US1_20190528_153419_with_AS.wav	signal	oil palm	2	70.503
ST_BP3_AR_US1_20190528_153419_with_AS.wav	signal	oil palm	2	70.832
ST_BP3_AR_US1_20190528_153419_with_AS.wav	signal	oil palm	2	71.161
ST_BP3_AR_US1_20190528_153419_with_AS.wav	signal	oil palm	2	71.489
ST_BP3_AR_US1_20190528_153419_with_AS.wav	signal	oil palm	4	80.319
ST_BP3_AR_US1_20190528_153419_with_AS.wav	signal	oil palm	4	80.646
ST_BP3_AR_US1_20190528_153419_with_AS.wav	signal	oil palm	4	80.973
ST_BP3_AR_US1_20190528_153419_with_AS.wav	signal	oil palm	4	81.3
ST_BP3_AR_US1_20190528_153419_with_AS.wav	signal	oil palm	8	90.682
ST_BP3_AR_US1_20190528_153419_with_AS.wav	signal	oil palm	8	91.015
ST_BP3_AR_US1_20190528_153419_with_AS.wav	signal	oil palm	8	91.342
ST_BP3_AR_US1_20190528_153419_with_AS.wav	signal	oil palm	8	91.665
ST_BP3_AR_US1_20190528_153419_with_AS.wav	signal	oil palm	16	105.333
ST_BP3_AR_US1_20190528_153419_with_AS.wav	signal	oil palm	16	105.67
ST_BP3_AR_US1_20190528_153419_with_AS.wav	signal	oil palm	16	105.99
ST_BP3_AR_US1_20190528_153419_with_AS.wav	signal	oil palm	16	106.327
ST_BP3_AR_US1_20190528_153419_with_AS.wav	signal	road	2	137.811
ST_BP3_AR_US1_20190528_153419_with_AS.wav	signal	road	2	138.137
ST_BP3_AR_US1_20190528_153419_with_AS.wav	signal	road	2	138.446
ST_BP3_AR_US1_20190528_153419_with_AS.wav	signal	road	2	138.795
ST_BP3_AR_US1_20190528_153419_with_AS.wav	signal	road	4	149.055
ST_BP3_AR_US1_20190528_153419_with_AS.wav	signal	road	4	149.381
ST_BP3_AR_US1_20190528_153419_with_AS.wav	signal	road	4	149.702
ST_BP3_AR_US1_20190528_153419_with_AS.wav	signal	road	4	150.029
ST_BP3_AR_US1_20190528_153419_with_AS.wav	signal	road	8	159.6657
ST_BP3_AR_US1_20190528_153419_with_AS.wav	signal	road	8	159.982
ST_BP3_AR_US1_20190528_153419_with_AS.wav	signal	road	8	160.304
ST_BP3_AR_US1_20190528_153419_with_AS.wav	signal	road	8	160.638
ST_BP3_AR_US1_20190528_153419_with_AS.wav	signal	road	16	178.05
ST_BP3_AR_US1_20190528_153419_with_AS.wav	signal	road	16	178.365
ST_BP3_AR_US1_20190528_153419_with_AS.wav	ambient			211.142
