# Supplementary material for: Bat point counts: A novel sampling method shines light on flying bat communities
Source: Ecol Evol. 2021 Nov 30;11(23):17179–90. doi: 10.1002/ece3.8356 (PMC8668732; doi:10.1002/ece3.8356)
Supplement: Supplementary file 8 — Supplementary Material [file ECE3-11-17179-s008.csv]

Plot	Survey_date	Direction	Night	Number	Method	Point_count_recording	Survey_start	Survey_end	Photos_total	Photos_bat_total	Photos_dark	comment
BP3	21/05/2019		1		Ultrasound recording		18:00	22:00
BP2	21/05/2019	River	1	1	Point count	US4_20190521_191603.flac	19:16	19:26	63	2	0
BP2	21/05/2019	Road	1	2	Point count	US4_20190521_194009.flac	19:40	19:50	60	19	0
BP2	21/05/2019	Oil palm	1	3	Point count	US4_20190521_195946.flac	19:59	20:09	31	0	0
BP2	21/05/2019	River	1	4	Point count	US4_20190521_201903.flac	20:19	20:29	9	0	0
BP2	21/05/2019	Road	1	5	Point count		20:30	20:40	25	0	0
BP2	21/05/2019	Oil palm	1	6	Point count		20:47	20:57	19	7	0
BP1	21/05/2019		1		Mist-netting		18:00	22:00
BP1	22/05/2019		1		Ultrasound recording		18:00	22:00				rain until 19:15
BP3	22/05/2019	Road	1	1	Point count	US4_20190522_185250.flac	18:52	19:02	11	10	0	rain until 19:15
BP3	22/05/2019	Oil palm	1	2	Point count	US4_20190522_190638.flac	19:06	19:16	23	18	0
BP3	22/05/2019	River	1	3	Point count	US4_20190522_192505.flac	19:25	19:35	24	16	0
BP3	22/05/2019	Road	1	4	Point count		19:50	20:00	35	11	0
BP3	22/05/2019	Oil palm	1	5	Point count	US4_20190522_200333.flac	20:03	20:13	32	0	0
BP3	22/05/2019	River	1	6	Point count	US4_20190522_202232.flac	20:22	20:32	26	0	0
BP2	22/05/2019		1		Mist-netting		18:00	22:00				rain until 19:15
BP2	23/05/2019		1		Ultrasound recording		18:00	22:00
BP1	23/05/2019	Oil palm	1	1	Point count		19:00	19:10	5	3	0
BP1	23/05/2019	River	1	2	Point count	US4_20190523_191742.flac	19:17	19:27	35	10	0
BP1	23/05/2019	Road	1	3	Point count	US4_20190523_192936.flac	19:29	19:39	32	5	0
BP1	23/05/2019	Oil palm	1	4	Point count	US4_20190523_195943.flac	19:59	20:09	196	12	0
BP1	23/05/2019	River	1	5	Point count	US4_20190523_202503.flac	20:25	20:35	54	24	0
BP1	23/05/2019	Road	1	6	Point count	US4_20190523_203906.flac	20:39	20:49	41	6	0
BP3	23/05/2019		1		Mist-netting		18:00	22:00
BP3	24/05/2019		2		Ultrasound recording		18:00	22:00
BP2	24/05/2019	River	2	1	Point count	US4_20190524_190710.flac	19:07	19:17	15	4	0
BP2	24/05/2019	Road	2	2	Point count	US4_20190524_192527.flac	19:25	19:35	6	0	0
BP2	24/05/2019	Oil palm	2	3	Point count	US4_20190524_194027.flac	19:40	19:50	7	0	0
BP2	24/05/2019	River	2	4	Point count	US4_20190524_200240.flac	20:02	20:12	735	385	0
BP2	24/05/2019	Road	2	5	Point count	US4_20190524_201732.flac	20:17	20:27	62	4	0
BP2	24/05/2019	Oil palm	2	6	Point count	US4_20190524_202946.flac	20:29	20:39	142	32	0
BP1	24/05/2019		2		Mist-netting		18:00	22:00
BP1	25/05/2019		2		Ultrasound recording		18:00	22:00
BP3	25/05/2019	Road	2	1	Point count	US4_20190525_190921.flac	19:09	19:20	50	0	7
BP3	25/05/2019	Oil palm	2	2	Point count	US4_20190525_192238.flac	19:22	19:32	24	5	0
BP3	25/05/2019	River	2	3	Point count	US4_20190525_193601.flac	19:36	19:46	11	5	0
BP3	25/05/2019	Road	2	4	Point count	US4_20190525_195835.flac	19:58	20:08	6	2	0
BP3	25/05/2019	Oil palm	2	5	Point count	US4_20190525_201432.flac	20:14	20:24	33	0	7
BP3	25/05/2019	River	2	6	Point count	US4_20190525_203452.flac	20:34	20:44	80	0	0
BP2	25/05/2019		2		Mist-netting		18:00	22:00
BP2	26/05/2019		2		Ultrasound recording		18:00	22:00
BP1	26/05/2019	Oil palm	2	1	Point count		19:00	19:10	3	0	0
BP1	26/05/2019	Road	2	2	Point count	US4_20190526_191240.flac	19:12	19:22	14	4	0
BP1	26/05/2019	River	2	3	Point count	US4_20190526_192810.flac	19:28	19:38	14	4	0
BP1	26/05/2019	Oil palm	2	4	Point count	US4_20190526_195226.flac	19:52	20:02	19	19	0
BP1	26/05/2019	Road	2	5	Point count	US4_20190526_201140.flac	20:11	20:21	307	144	0
BP1	26/05/2019	River	2	6	Point count	US4_20190526_202420.flac	20:24	20:34	12	0	0
BP3	26/05/2019		2		Mist-netting		18:00	22:00
BP3	27/05/2019				Ultrasound recording		18:00	22:00				exclude from methodological comparison
BP2	27/05/2019	Oil palm		1	Point count	US4_20190527_190608.flac	19:06	19:16	247	69	0	exclude from methodological comparison because LED lamp's switch was defective in survey number 5 and 6. high number of photos because many insects that night, and this is the abundant site indeed
BP2	27/05/2019	Road		2	Point count	US4_20190527_192037.flac	19:20	19:30	199	65	0	exclude from methodological comparison because LED lamp's switch was defective in survey number 5 and 6. high number of photos because many insects that night, and this is the abundant site indeed
BP2	27/05/2019	River		3	Point count	US4_20190527_193235.flac	19:32	19:42	175	70	0	exclude from methodological comparison because LED lamp's switch was defective in survey number 5 and 6. high number of photos because many insects that night, and this is the abundant site indeed
BP2	27/05/2019	Oil palm		4	Point count	US4_20190527_195207.flac	19:52	20:02	930	269	0	exclude from methodological comparison because LED lamp's switch was defective in survey number 5 and 6. high number of photos because many insects that night, and this is the abundant site indeed
BP2	27/05/2019	Road		5	Point count							no survey, LED lamp's switch was defective
BP2	27/05/2019	River		6	Point count							no survey, LED lamp's switch was defective
BP1	27/05/2019				Mist-netting		18:00	22:00				exclude from methodological comparison
BP1	28/05/2019		3		Ultrasound recording		18:00	22:00
BP3	28/05/2019	Road	3	1	Point count		19:07	19:17	1	1	0
BP3	28/05/2019	Oil palm	3	2	Point count	US4_20190528_192115.flac	19:21	19:31	10	0	0
BP3	28/05/2019	River	3	3	Point count		19:33	19:43	6	0	0
BP3	28/05/2019	Road	3	4	Point count		19:52	20:02	0	0	0
BP3	28/05/2019	Oil palm	3	5	Point count	US4_20190528_200424.flac	20:04	20:14	97	24	17
BP3	28/05/2019	River	3	6	Point count	US4_20190528_201629.flac	20:16	20:26	7	0	0
BP2	28/05/2019		3		Mist-netting		18:00	22:00
BP2	30/05/2019		3		Ultrasound recording		18:00	22:00
BP1	30/05/2019	Oil palm	3	1	Point count	US4_20190530_185859.flac	18:58	19:08	14	2	7
BP1	30/05/2019	River	3	2	Point count	US4_20190530_191121.flac	19:11	19:21	19	0	6
BP1	30/05/2019	Road	3	3	Point count	US4_20190530_192249.flac	19:22	19:32	53	0	4
BP1	30/05/2019	Oil palm	3	4	Point count		19:44	19:54	0	0	0
BP1	30/05/2019	River	3	5	Point count	US4_20190530_195535.flac	19:55	20:05	6	0	8
BP1	30/05/2019	Road	3	6	Point count	US4_20190530_200734.flac	20:07	20:17	2	0	0
BP3	30/05/2019		3		Mist-netting		18:00	22:00
BP3	31/05/2019		3		Ultrasound recording		18:00	22:00
BP2	31/05/2019	River	3	1	Point count	US4_20190531_185742.flac	18:57	19:07	81	30	22
BP2	31/05/2019	Road	3	2	Point count	US4_20190531_190913.flac	19:09	19:11	16	1	0
BP2	31/05/2019	Oil palm	3	3	Point count	US4_20190531_192040.flac	19:20	19:30	23	0	18
BP2	31/05/2019	River	3	4	Point count	US4_20190531_193450.flac	19:34	19:44	276	122	0
BP2	31/05/2019	Road	3	5	Point count	US4_20190531_194813.flac	19:48	19:58	224	50	19
BP2	31/05/2019	Oil palm	3	6	Point count	US4_20190531_200314.flac	20:03	20:13	56	0	39
BP1	31/05/2019	Oil palm	3		Mist-netting		18:00	22:00
