# Supplementary material for: Bat point counts: A novel sampling method shines light on flying bat communities
Source: Ecol Evol. 2021 Nov 30;11(23):17179–90. doi: 10.1002/ece3.8356 (PMC8668732; doi:10.1002/ece3.8356)
Supplement: Supplementary file 9 — Supplementary Material [file ECE3-11-17179-s002.csv]

thermal_ID	Plot	File_name	link_BioSounds	Flight_mention	Echolocation_calls_simultaneous	Photos_with_bat	Photos_reference	Eyes	Ears	Tail_type	Other_features_photo	Comments
8	BP2	US4_20190521_191603.flac	https://soundefforts.uni-goettingen.de/biosounds/recording/show/2953	insectivora	0	2	P1070536,P1070537	large	small	not visible
9	BP2	US4_20190521_191603.flac	https://soundefforts.uni-goettingen.de/biosounds/recording/show/2953	insectivora		0	NA
12	BP2	US4_20190521_191603.flac	https://soundefforts.uni-goettingen.de/biosounds/recording/show/2953	no mention		0	NA
16	BP2	US4_20190521_194009.flac	https://soundefforts.uni-goettingen.de/biosounds/recording/show/2954	insectivora		4	P1070595,P1070596,P1070597,P1070598	small	small	B
18	BP2	US4_20190521_194009.flac	https://soundefforts.uni-goettingen.de/biosounds/recording/show/2954	insectivora		15	P1070617,P1070619,P1070620,P1070621,P1070622	small	small	B
33	BP2	US4_20190521_195946.flac	https://soundefforts.uni-goettingen.de/biosounds/recording/show/2963	no mention		0	NA
34	BP2	US4_20190521_195946.flac	https://soundefforts.uni-goettingen.de/biosounds/recording/show/2963	no mention		0	NA
39	BP2	US4_20190521_195946.flac	https://soundefforts.uni-goettingen.de/biosounds/recording/show/2963	insectivora		0	NA
48	BP2	US4_20190521_201903.flac	https://soundefforts.uni-goettingen.de/biosounds/recording/show/2964	no mention	0	0	NA
71	BP3	US4_20190522_185250.flac	https://soundefforts.uni-goettingen.de/biosounds/recording/show/2990	no mention		0	NA
87	BP3	US4_20190522_190638.flac	https://soundefforts.uni-goettingen.de/biosounds/recording/show/2979	insectivora		12	P1070772, P1070779	small	small	B
104	BP3	US4_20190522_192505.flac	https://soundefforts.uni-goettingen.de/biosounds/recording/show/2991	no mention		10	P1070798	not visible	small	not visible
109	BP3	US4_20190522_200333.flac	https://soundefforts.uni-goettingen.de/biosounds/recording/show/2980	no mention		6	P1070823,P1070827	small	small	not visible
111	BP3	US4_20190522_200333.flac	https://soundefforts.uni-goettingen.de/biosounds/recording/show/2980	insectivora		11	P1070849, P1070850,P1070851	small	small	B
114	BP3	US4_20190522_202232.flac	https://soundefforts.uni-goettingen.de/biosounds/recording/show/2986	insectivora		9	P1070885,P1070886,P1070887,P1070888	small	large	B		made animated GIF
115	BP3	US4_20190522_202232.flac	https://soundefforts.uni-goettingen.de/biosounds/recording/show/2986	insectivora		18	P1070909,P1070910,P1070911,P1070913	small	small	B
119	BP1	US4_20190523_191742.flac	https://soundefforts.uni-goettingen.de/biosounds/recording/show/2912	no mention	0	3	P1070936,P1070938,P1070939	small	small	B	Rhinolophus/Hipposideros from tail type and ear
120	BP1	US4_20190523_191742.flac	https://soundefforts.uni-goettingen.de/biosounds/recording/show/2912	no mention	0	7	P1070948-P1070954	large	small	not visible	tail not bent backward, no white phalanges (not Cynopterus), wings not spotted (not Balionycteris), head not black-capped (not Chironax), relatively short snout
132	BP1	US4_20190523_192936.flac	https://soundefforts.uni-goettingen.de/biosounds/recording/show/2915/	no mention		0	NA
134	BP1	US4_20190523_192936.flac	https://soundefforts.uni-goettingen.de/biosounds/recording/show/2915/	no mention		0	NA
137	BP1	US4_20190523_195943.flac	https://soundefforts.uni-goettingen.de/biosounds/recording/show/2914	no mention		0	NA
144	BP1	US4_20190523_195943.flac	https://soundefforts.uni-goettingen.de/biosounds/recording/show/2914	no mention		2	NA	not visible	not visible	not visible
147	BP1	US4_20190523_195943.flac	https://soundefforts.uni-goettingen.de/biosounds/recording/show/2914	insectivora		3	NA	not visible	not visible	not visible
149	BP1	US4_20190523_195943.flac	https://soundefforts.uni-goettingen.de/biosounds/recording/show/2914	insectivora		2	NA	not visible	not visible	not visible
151	BP1	US4_20190523_195943.flac	https://soundefforts.uni-goettingen.de/biosounds/recording/show/2914	insectivora		9	NA	not visible	not visible	B
165	BP1	US4_20190523_202503.flac	https://soundefforts.uni-goettingen.de/biosounds/recording/show/2910	no mention		28	P1080248, P1080250	small	small	B
171	BP1	US4_20190523_203906.flac	https://soundefforts.uni-goettingen.de/biosounds/recording/show/2911	no mention		0	NA
172	BP1	US4_20190523_203906.flac	https://soundefforts.uni-goettingen.de/biosounds/recording/show/2911	no mention	0	0	NA
174	BP1	US4_20190523_203906.flac	https://soundefforts.uni-goettingen.de/biosounds/recording/show/2911	no mention		6	P1080287,P1080292	small	small	B
183	BP2	US4_20190524_190710.flac	https://soundefforts.uni-goettingen.de/biosounds/recording/show/2949	no mention	1	2	P1080341,P1080345	large	small	not visible
210	BP2	US4_20190524_192527.flac	https://soundefforts.uni-goettingen.de/biosounds/recording/show/2950	no mention		0	NA
238	BP2	US4_20190524_194027.flac	https://soundefforts.uni-goettingen.de/biosounds/recording/show/2948	no mention		0	NA
257	BP2	US4_20190524_200240.flac	https://soundefforts.uni-goettingen.de/biosounds/recording/show/2955	insectivora		57	P1080429, P1080643	not visible	small	B
261	BP2	US4_20190524_200240.flac	https://soundefforts.uni-goettingen.de/biosounds/recording/show/2955	insectivora		37	P1080574	small	not visible	B
262	BP2	US4_20190524_200240.flac	https://soundefforts.uni-goettingen.de/biosounds/recording/show/2955	insectivora		147	P1080638,P1080687,P1080823	small	small	B		used for MS figure, did animated GIF
263	BP2	US4_20190524_200240.flac	https://soundefforts.uni-goettingen.de/biosounds/recording/show/2955	insectivora	0	29	P1080847,P1080857,P1080859,P1080860,P1080866,P1080867,P1080874,P1080875	large	small	not visible		made animated GIF
264	BP2	US4_20190524_200240.flac	https://soundefforts.uni-goettingen.de/biosounds/recording/show/2955	insectivora		89	P1080956,P1090043,P1090044,P1090050,P1090052,P1090053	small	small	B
269	BP2	US4_20190524_200240.flac	https://soundefforts.uni-goettingen.de/biosounds/recording/show/2955	insectivora		25	P1090089,P1090090,P1090092	small	small	B
273	BP2	US4_20190524_201732.flac	https://soundefforts.uni-goettingen.de/biosounds/recording/show/2960	no mention		1	NA	not visible	not visible	not visible
285	BP2	US4_20190524_201732.flac	https://soundefforts.uni-goettingen.de/biosounds/recording/show/2960	insectivora		1	P1090172	not visible	not visible	B
291	BP2	US4_20190524_201732.flac	https://soundefforts.uni-goettingen.de/biosounds/recording/show/2960	no mention		3	NA	not visible	not visible	not visible
292	BP2	US4_20190524_201732.flac	https://soundefforts.uni-goettingen.de/biosounds/recording/show/2960	no mention		0	NA
304	BP2	US4_20190524_202946.flac	https://soundefforts.uni-goettingen.de/biosounds/recording/show/2965	insectivora		4	NA	not visible	not visible	not visible
305	BP2	US4_20190524_202946.flac	https://soundefforts.uni-goettingen.de/biosounds/recording/show/2965	no mention	0	0	NA
306	BP2	US4_20190524_202946.flac	https://soundefforts.uni-goettingen.de/biosounds/recording/show/2965	insectivora		28	P1090288,P1090289	small	small	B
307	BP2	US4_20190524_202946.flac	https://soundefforts.uni-goettingen.de/biosounds/recording/show/2965	insectivora	0	0	NA
308	BP2	US4_20190524_202946.flac	https://soundefforts.uni-goettingen.de/biosounds/recording/show/2965	no mention		0	NA
309	BP3	US4_20190525_190921.flac	https://soundefforts.uni-goettingen.de/biosounds/recording/show/2988	no mention		0	NA
310	BP3	US4_20190525_190921.flac	https://soundefforts.uni-goettingen.de/biosounds/recording/show/2988	no mention	0	0	NA
321	BP3	US4_20190525_192238.flac	https://soundefforts.uni-goettingen.de/biosounds/recording/show/2993	insectivora		5	P1090415	small	not visible	not visible
329	BP3	US4_20190525_192238.flac	https://soundefforts.uni-goettingen.de/biosounds/recording/show/2993	insectivora		0	NA
330	BP3	US4_20190525_192238.flac	https://soundefforts.uni-goettingen.de/biosounds/recording/show/2993	no mention		0	NA
337	BP3	US4_20190525_193601.flac	https://soundefforts.uni-goettingen.de/biosounds/recording/show/2985	insectivora		5	P1090458,P1090459	small	small	B
346	BP3	US4_20190525_195835.flac	https://soundefforts.uni-goettingen.de/biosounds/recording/show/2981	insectivora		2	P1090469	small	not visible	B
355	BP3	US4_20190525_201432.flac	https://soundefforts.uni-goettingen.de/biosounds/recording/show/2987	no mention		0	NA
364	BP3	US4_20190525_203452.flac	https://soundefforts.uni-goettingen.de/biosounds/recording/show/2983	insectivora		0	NA
365	BP3	US4_20190525_203452.flac	https://soundefforts.uni-goettingen.de/biosounds/recording/show/2983	insectivora		0	NA
373	BP3	US4_20190525_203452.flac	https://soundefforts.uni-goettingen.de/biosounds/recording/show/2983	no mention		0	NA
385	BP1	US4_20190526_191240.flac	https://soundefforts.uni-goettingen.de/biosounds/recording/show/2922	no mention	0	4	P1090569, P1090570	large	small	not visible
389	BP1	US4_20190526_192810.flac	https://soundefforts.uni-goettingen.de/biosounds/recording/show/2924	no mention	0	4	P1090591,P1090592	large	small	not visible
390	BP1	US4_20190526_195226.flac	https://soundefforts.uni-goettingen.de/biosounds/recording/show/2919	no mention	0	18	P1090597,P1090598,P1090599,P1090601, P1090603,P1090605,P1090606,P1090608,P1090609,P1090612,P1090613	large	small	A		used for MS figure
404	BP1	US4_20190526_201140.flac	https://soundefforts.uni-goettingen.de/biosounds/recording/show/2916	insectivora		5	NA	not visible	not visible	not visible		clearly diving maneuver. probably same individual until detection 416
405	BP1	US4_20190526_201140.flac	https://soundefforts.uni-goettingen.de/biosounds/recording/show/2916	insectivora		15	P1090656	small	not visible	B		probably same individual until 416
406	BP1	US4_20190526_201140.flac	https://soundefforts.uni-goettingen.de/biosounds/recording/show/2916	insectivora		15	P1090684	small	not visible	B
407	BP1	US4_20190526_201140.flac	https://soundefforts.uni-goettingen.de/biosounds/recording/show/2916	insectivora		10	P1090710	small	not visible	not visible
408	BP1	US4_20190526_201140.flac	https://soundefforts.uni-goettingen.de/biosounds/recording/show/2916	insectivora		26	P1090738,P1090763,P1090768	small	not visible	B
410	BP1	US4_20190526_201140.flac	https://soundefforts.uni-goettingen.de/biosounds/recording/show/2916	insectivora		5	NA	not visible	not visible	not visible
411	BP1	US4_20190526_201140.flac	https://soundefforts.uni-goettingen.de/biosounds/recording/show/2916	insectivora		7	NA	not visible	not visible	not visible
412	BP1	US4_20190526_201140.flac	https://soundefforts.uni-goettingen.de/biosounds/recording/show/2916	insectivora		19	P1090829, P1090832	small	not visible	B
413	BP1	US4_20190526_201140.flac	https://soundefforts.uni-goettingen.de/biosounds/recording/show/2916	insectivora		26	P1090849, P1090881, P1090889	small	not visible	B
415	BP1	US4_20190526_201140.flac	https://soundefforts.uni-goettingen.de/biosounds/recording/show/2916	insectivora		15	P1090929, P1090948, P1090955	not visible	not visible	B		clearly hunting
416	BP1	US4_20190526_201140.flac	https://soundefforts.uni-goettingen.de/biosounds/recording/show/2916	no mention		1	NA	not visible	not visible	not visible
421	BP1	US4_20190526_202420.flac	https://soundefforts.uni-goettingen.de/biosounds/recording/show/2921	no mention		1	P1090978	small	not visible	not visible
435	BP3	US4_20190528_192115.flac	https://soundefforts.uni-goettingen.de/biosounds/recording/show/2989	no mention		1	NA	not visible	not visible	not visible
444	BP3	US4_20190528_200424.flac	https://soundefforts.uni-goettingen.de/biosounds/recording/show/2978	insectivora		10	P1110589, P1110606	small	small	B
447	BP3	US4_20190528_200424.flac	https://soundefforts.uni-goettingen.de/biosounds/recording/show/2978	insectivora		0	NA
448	BP3	US4_20190528_200424.flac	https://soundefforts.uni-goettingen.de/biosounds/recording/show/2978	no mention		0	NA
449	BP3	US4_20190528_200424.flac	https://soundefforts.uni-goettingen.de/biosounds/recording/show/2978	insectivora		14	P1110644, P1110645, P1110656	small	small	B
451	BP3	US4_20190528_201629.flac	https://soundefforts.uni-goettingen.de/biosounds/recording/show/2982	no mention		0	NA
452	BP1	US4_20190530_185859.flac	https://soundefforts.uni-goettingen.de/biosounds/recording/show/2923	insectivora		2	P1110682	small	small	B
455	BP1	US4_20190530_191121.flac	https://soundefforts.uni-goettingen.de/biosounds/recording/show/2925	no mention		0	NA
479	BP1	US4_20190530_192249.flac	https://soundefforts.uni-goettingen.de/biosounds/recording/show/2917/	insectivora		0	NA
511	BP1	US4_20190530_195535.flac	https://soundefforts.uni-goettingen.de/biosounds/recording/show/2927	no mention		0	NA
520	BP1	US4_20190530_200734.flac	https://soundefforts.uni-goettingen.de/biosounds/recording/show/2926	no mention		0	NA
536	BP2	US4_20190531_185742.flac	https://soundefforts.uni-goettingen.de/biosounds/recording/show/2951	no mention		8	P1110786, P1110792, P1110793	not visible	not visible	B		simultaneous ID with 537
537	BP2	US4_20190531_185742.flac	https://soundefforts.uni-goettingen.de/biosounds/recording/show/2951	no mention		8	P1110786, P1110792, P1110793	not visible	not visible	B
542	BP2	US4_20190531_185742.flac	https://soundefforts.uni-goettingen.de/biosounds/recording/show/2951	insectivora		3	NA	not visible	not visible	not visible
543	BP2	US4_20190531_185742.flac	https://soundefforts.uni-goettingen.de/biosounds/recording/show/2951	insectivora		3	NA	not visible	not visible	not visible		simultaneous ID with 543, check: not Kerivoula?
546	BP2	US4_20190531_185742.flac	https://soundefforts.uni-goettingen.de/biosounds/recording/show/2951	no mention		18	P1110808-P1110810, P1110833	small	small	B
555	BP2	US4_20190531_185742.flac	https://soundefforts.uni-goettingen.de/biosounds/recording/show/2951	no mention	0	0	NA
556	BP2	US4_20190531_185742.flac	https://soundefforts.uni-goettingen.de/biosounds/recording/show/2951	no mention		0	NA					not vocally mentioned, only camera shutter sounds
561	BP2	US4_20190531_190913.flac	https://soundefforts.uni-goettingen.de/biosounds/recording/show/2962	no mention		0	NA
573	BP2	US4_20190531_190913.flac	https://soundefforts.uni-goettingen.de/biosounds/recording/show/2962	no mention		0	NA
575	BP2	US4_20190531_190913.flac	https://soundefforts.uni-goettingen.de/biosounds/recording/show/2962	no mention	0	0	NA
576	BP2	US4_20190531_190913.flac	https://soundefforts.uni-goettingen.de/biosounds/recording/show/2962	no mention		0	NA
585	BP2	US4_20190531_192040.flac	https://soundefforts.uni-goettingen.de/biosounds/recording/show/2952	no mention		0	NA
598	BP2	US4_20190531_193450.flac	https://soundefforts.uni-goettingen.de/biosounds/recording/show/2961	insectivora		0	NA
601	BP2	US4_20190531_193450.flac	https://soundefforts.uni-goettingen.de/biosounds/recording/show/2961	insectivora		51	P1120057,P1120060,P1120065,P1120067,P1120069, P1120070,P1120072	small	small	B
611	BP2	US4_20190531_194813.flac	https://soundefforts.uni-goettingen.de/biosounds/recording/show/2956	no mention		0	NA					could be A1 too as there is a simultaneous tag
615	BP2	US4_20190531_194813.flac	https://soundefforts.uni-goettingen.de/biosounds/recording/show/2956	no mention		1	NA	not visible	not visible	not visible		not vocally mentioned, only camera shutter sounds
620	BP2	US4_20190531_194813.flac	https://soundefforts.uni-goettingen.de/biosounds/recording/show/2956	no mention		0	NA					not vocally mentioned, only camera shutter sounds
621	BP2	US4_20190531_194813.flac	https://soundefforts.uni-goettingen.de/biosounds/recording/show/2956	insectivora		49	P1120345, P1120357, P1120359, P1120385	small	small	B
625	BP2	US4_20190531_194813.flac	https://soundefforts.uni-goettingen.de/biosounds/recording/show/2956	no mention		0	NA
626	BP2	US4_20190531_194813.flac	https://soundefforts.uni-goettingen.de/biosounds/recording/show/2956	no mention		0	NA
627	BP2	US4_20190531_200314.flac	https://soundefforts.uni-goettingen.de/biosounds/recording/show/2958	no mention		0	NA
629	BP2	US4_20190531_200314.flac	https://soundefforts.uni-goettingen.de/biosounds/recording/show/2958	insectivora		0	NA
634	BP2	US4_20190531_200314.flac	https://soundefforts.uni-goettingen.de/biosounds/recording/show/2958	no mention		0	NA
635	BP2	US4_20190531_200314.flac	https://soundefforts.uni-goettingen.de/biosounds/recording/show/2958	no mention		0	NA
636	BP2	US4_20190527_190608.flac	https://soundefforts.uni-goettingen.de/biosounds/recording/show/3979	no mention		0	NA
637	BP2	US4_20190527_190608.flac	https://soundefforts.uni-goettingen.de/biosounds/recording/show/3979	insectivora		4	P1100019	not visible	not visible	B
638	BP2	US4_20190527_190608.flac	https://soundefforts.uni-goettingen.de/biosounds/recording/show/3979	insectivora		0	NA
639	BP2	US4_20190527_190608.flac	https://soundefforts.uni-goettingen.de/biosounds/recording/show/3979	insectivora		37	P1100138	not visible	small	B
640	BP2	US4_20190527_190608.flac	https://soundefforts.uni-goettingen.de/biosounds/recording/show/3979	insectivora		27	P1100156-P1100165, P1100174-P1100176,	not visible	large	B
641	BP2	US4_20190527_190608.flac	https://soundefforts.uni-goettingen.de/biosounds/recording/show/3979	no mention		1	P1100247	not visible	not visible	B
642	BP2	US4_20190527_192037.flac	https://soundefforts.uni-goettingen.de/biosounds/recording/show/3984	no mention		0	NA					not vocally mentioned, only camera shutter sounds
643	BP2	US4_20190527_192037.flac	https://soundefforts.uni-goettingen.de/biosounds/recording/show/3984	no mention		0	NA
644	BP2	US4_20190527_192037.flac	https://soundefforts.uni-goettingen.de/biosounds/recording/show/3984	no mention		0	NA					not vocally mentioned, only camera shutter sounds
645	BP2	US4_20190527_192037.flac	https://soundefforts.uni-goettingen.de/biosounds/recording/show/3984	no mention		9	P1100281-P1100293	small	small	B
646	BP2	US4_20190527_192037.flac	https://soundefforts.uni-goettingen.de/biosounds/recording/show/3984	insectivora		12	P1100302-P1100308,P1100325	small	small	B
647	BP2	US4_20190527_192037.flac	https://soundefforts.uni-goettingen.de/biosounds/recording/show/3984	insectivora		3	NA	not visible	not visible	not visible
648	BP2	US4_20190527_193235.flac	https://soundefforts.uni-goettingen.de/biosounds/recording/show/3982	insectivora		7	P1100351,P1100352	small	small	B
649	BP2	US4_20190527_193235.flac	https://soundefforts.uni-goettingen.de/biosounds/recording/show/3982	insectivora		0	NA
650	BP2	US4_20190527_193235.flac	https://soundefforts.uni-goettingen.de/biosounds/recording/show/3982	insectivora		34	P1100387-P1100390, P1100436-P1100441	small	small	B
651	BP2	US4_20190527_193235.flac	https://soundefforts.uni-goettingen.de/biosounds/recording/show/3982	insectivora		0	NA					not vocally mentioned, only camera shutter sounds
652	BP2	US4_20190527_193235.flac	https://soundefforts.uni-goettingen.de/biosounds/recording/show/3982	no mention		0	NA
653	BP2	US4_20190527_193235.flac	https://soundefforts.uni-goettingen.de/biosounds/recording/show/3982	insectivora		12	P1100467,P1100472,P1100476	small	small	B
654	BP2	US4_20190527_193235.flac	https://soundefforts.uni-goettingen.de/biosounds/recording/show/3982	no mention		2	P1100487	not visible	not visible	B
655	BP2	US4_20190527_193235.flac	https://soundefforts.uni-goettingen.de/biosounds/recording/show/3982	no mention		0	NA
656	BP2	US4_20190527_193235.flac	https://soundefforts.uni-goettingen.de/biosounds/recording/show/3982	insectivora		14	P1100528-P1100531	small	not visible	B
657	BP2	US4_20190527_193235.flac	https://soundefforts.uni-goettingen.de/biosounds/recording/show/3982	insectivora		21	P1100570-P1100580	small	small	B
658	BP2	US4_20190527_193235.flac	https://soundefforts.uni-goettingen.de/biosounds/recording/show/3982	insectivora		8	P1100594-P1100600	small	small	B
659	BP2	US4_20190527_193235.flac	https://soundefforts.uni-goettingen.de/biosounds/recording/show/3982	insectivora		13	P1100613-P1100619	small	small	B
660	BP2	US4_20190527_195207.flac	https://soundefforts.uni-goettingen.de/biosounds/recording/show/3983	insectivora		67	P1100740	small	small	B
661	BP2	US4_20190527_195207.flac	https://soundefforts.uni-goettingen.de/biosounds/recording/show/3983	insectivora		0	NA
662	BP2	US4_20190527_195207.flac	https://soundefforts.uni-goettingen.de/biosounds/recording/show/3983	insectivora		67	difficult to disentangle	small	small	B		simultaneous detections: 662,663,664
663	BP2	US4_20190527_195207.flac	https://soundefforts.uni-goettingen.de/biosounds/recording/show/3983	insectivora		67	difficult to disentangle	small	small	B		simultaneous detections: 662,663,664
664	BP2	US4_20190527_195207.flac	https://soundefforts.uni-goettingen.de/biosounds/recording/show/3983	insectivora		67	difficult to disentangle	small	small	B		simultaneous detections: 662,663,664
665	BP2	US4_20190527_195207.flac	https://soundefforts.uni-goettingen.de/biosounds/recording/show/3983	insectivora		105	P1110073-P1110105, P1110199, P1110228, P1110261	small	small	B
666	BP2	US4_20190527_195207.flac	https://soundefforts.uni-goettingen.de/biosounds/recording/show/3983	insectivora		22	P1110385	small	small	B
667	BP2	US4_20190527_195207.flac	https://soundefforts.uni-goettingen.de/biosounds/recording/show/3983	insectivora		6	P1110446	not visible	not visible	B
668	BP2	US4_20190527_195207.flac	https://soundefforts.uni-goettingen.de/biosounds/recording/show/3983	insectivora		1	P1110502	not visible	not visible	B
669	BP2	US4_20190527_195207.flac	https://soundefforts.uni-goettingen.de/biosounds/recording/show/3983	insectivora		0	NA
