# Supplementary material for: Bat point counts: A novel sampling method shines light on flying bat communities
Source: Ecol Evol. 2021 Nov 30;11(23):17179–90. doi: 10.1002/ece3.8356 (PMC8668732; doi:10.1002/ece3.8356)
Supplement: Supplementary file 10 — Supplementary Material [file ECE3-11-17179-s001.csv]

Plot	Date	recording.name	Species	tag_id	thermal_ID	recording_id	start_time	end_time	activity_s	Frequency_max_energy	Frequency_start	Frequency_end	Call_interval	Call_duration	comments	binomial	min_freq	max_freq	number_of_individuals	Method
BP3	2019-05-22	BP3_PC_US4_20190522_202232.flac	Hipposideros orbiculus	24543	114	2986	30.6	33	2.4	79623	78200	70492	34	14	ID:114, FE: 79623, CL: 14, CI: 34, S: 78200, E: 70492	Hipposideros orbiculus	66740	80841	1	Point count
BP1	2019-05-28	BP1_AR_US1_20190528_193953.flac	Rhinolophus sedulus	31836		2905	196.9	202	5.09999999999999							Rhinolophus sedulus	61833	66670	1	Ultrasound recording
BP1	2019-05-28	BP1_AR_US1_20190528_193953.flac	Rhinolophus sedulus	25887		2905	1066.3	1072.7	6.40000000000009	64960	66154	66154	53	44	FE: 64960, CL: 44, CI: 53, S: 66154, E: 66154	Rhinolophus sedulus	48001	66240	1	Ultrasound recording
BP1	2019-05-28	BP1_AR_US1_20190528_211504.flac	Rhinolophus sedulus	23083		2904	633.1	641.3	8.19999999999993	65273	61205	61205	38	49	FE: 65273, CL: 49, CI: 38, S: 61205, E: 61205	Rhinolophus sedulus	61200	67200	1	Ultrasound recording
BP1	2019-05-22	BP1_AR_US1_20190522_185247.flac	Rhinolophus sedulus	23776		2880	2066.1	2071.7	5.59999999999991	65111	57248	57248	44	59	FE: 65111, CL: 59, CI: 44, S: 57248, E: 57248	Rhinolophus sedulus	58800	67920	1	Ultrasound recording
BP1	2019-05-22	BP1_AR_US1_20190522_185247.flac	Rhinolophus sedulus	20309		2880	898	905.6	7.60000000000002	65368	52415	52415	41	53	FE: 65368, CL: 53, CI: 41, S: 52415, E: 52415	Rhinolophus sedulus	52300	70000	1	Ultrasound recording
BP1	2019-05-22	BP1_AR_US1_20190522_194045.flac	Rhinolophus sedulus	23835		2879	2259.6	2266	6.40000000000009	65367	60480	60480	56	56	FE: 65367, CL: 56, CI: 56, S: 60480, E: 60480	Rhinolophus sedulus	60480	67680	1	Ultrasound recording
BP1	2019-05-22	BP1_AR_US1_20190522_194045.flac	Rhinolophus sedulus	20370		2879	1213	1219	6	65211	60763	60763	50	67	FE: 65211, CL: 67, CI: 50, S: 60763, E: 60763	Rhinolophus sedulus	63000	67000	1	Ultrasound recording
BP1	2019-05-22	BP1_AR_US1_20190522_211616.flac	Rhinolophus sedulus	20425		2883	936.6	941.8	5.19999999999993	65326	61956	61956	36	45	FE: 65326, CL: 45, CI: 36, S: 61956, E: 61956	Rhinolophus sedulus	59280	67200	1	Ultrasound recording
BP1	2019-05-26	BP1_PC_US4_20190526_192810.flac	Rhinolophus sedulus	23309		2924	196.3	202.2	5.89999999999998	64431	56555	56555	39	53	FE: 64431, CL: 53, CI: 39, S: 56555, E: 56555	Rhinolophus sedulus	51360	66480	1	Point count
BP1	2019-05-30	BP1_PC_US4_20190530_191121.flac	Rhinolophus sedulus	23590	455	2925	274	617	343	65814	63912	63912	30	41	ID:455,FE: 65814, CL: 41, CI: 30, S: 63912, E: 63912,W	Rhinolophus sedulus	64423	66562	1	Point count
BP1	2019-05-30	BP1_PC_US4_20190530_192249.flac	Rhinolophus sedulus	23594		2917	239.9	246.4	6.5	63782	62108	62108	41	35	FE: 63782, CL: 35, CI: 41, S: 62108, E: 62108	Rhinolophus sedulus	61654	66032	1	Point count
BP1	2019-05-25	BP1_AR_US1_20190525_180500.flac	Rhinolophus sedulus	24784		2884	1215.3	1224.8	9.5	65134	51272	51272	25	58	FE: 65134, CL: 58, CI: 25, S: 51272, E: 51272	Rhinolophus sedulus	48960	66480	1	Ultrasound recording
BP1	2019-05-25	BP1_AR_US1_20190525_180500.flac	Rhinolophus sedulus	24915		2884	1984.3	1989.9	5.60000000000014	65244	64159	64159	43	54	FE: 65244, CL: 54, CI: 43, S: 64159, E: 64159 W	Rhinolophus sedulus	62409	67649	1	Ultrasound recording
BP1	2019-05-25	BP1_AR_US1_20190525_193915.flac	Rhinolophus sedulus	25075		2886	0	111	111	66051	61278	61278	24	32	FE: 66051, CL: 32, CI: 24, S: 61278, E: 61278	Rhinolophus sedulus	60557	66941	1	Ultrasound recording
BP1	2019-05-25	BP1_AR_US1_20190525_193915.flac	Rhinolophus sedulus	25124		2886	556.9	562.9	6	65257	50837	50837	49	49	FE: 65257, CL: 49, CI: 49, S: 50837, E: 50837	Rhinolophus sedulus	46684	66554	1	Ultrasound recording
BP1	2019-05-25	BP1_AR_US1_20190525_193915.flac	Rhinolophus sedulus	25147		2886	848	913	65	66061	62169	62169	17	39	FE: 66061, CL: 39, CI: 17, S: 62169, E: 62169, W	Rhinolophus sedulus	51840	66960	1	Ultrasound recording
BP1	2019-05-25	BP1_AR_US1_20190525_185207.flac	Rhinolophus sedulus	25279		2885	913	2796	1883	66015	60573	60573	43	34	Roosting site area FE: 66015, CL: 34, CI: 43, S: 60573, E: 60573	Rhinolophus sedulus	60240	67200	1	Ultrasound recording
BP1	2019-05-25	BP1_AR_US1_20190525_202623.flac	Rhinolophus sedulus	25339		2889	1783.4	1789.3	5.89999999999986	64835	51263	51263	29	62	FE: 64835,CL: 62, CI: 29, S: 51263, E: 51263	Rhinolophus sedulus	49317	66314	1	Ultrasound recording
BP1	2019-05-25	BP1_AR_US1_20190525_211334.flac	Rhinolophus sedulus	25375		2890	272.5	278.1	5.60000000000002	65181	53585	53585	51	52	FE: 65181, CL: 52, CI: 51, S: 53585, E: 53585	Rhinolophus sedulus	49680	66240	1	Ultrasound recording
BP1	2019-05-25	BP1_AR_US1_20190525_211334.flac	Rhinolophus sedulus	25401		2890	2264	2271	7	65487	51909	51909	39	73	FE: 65487, CL: 73, CI: 39, S: 51909, E: 51909	Rhinolophus sedulus	49680	66720	1	Ultrasound recording
BP1	2019-05-25	BP1_AR_US1_20190525_211334.flac	Rhinolophus sedulus	25407		2890	2575.5	2582.3	6.80000000000018	66148	55116	55116	39	63	FE: 66148, CL: 63, CI: 39, S: 55116, E: 55116	Rhinolophus sedulus	54208	66864	1	Ultrasound recording
BP1	2019-05-28	BP1_AR_US1_20190528_202743.flac	Rhinolophus sedulus	25990		2902	602.4	607.4	5	65134	61448	61448	30	78	FE: 65134, CL: 78, CI: 30, S: 61448, E: 61448	Rhinolophus sedulus	61287	66314	1	Ultrasound recording
BP1	2019-05-28	BP1_AR_US1_20190528_202743.flac	Rhinolophus sedulus	26010		2902	1932.8	1941.3	8.5	65076	52399	52399	51	59	FE: 65076, CL: 59, CI: 51, S: 52399, E: 52399	Rhinolophus sedulus	50160	66240	1	Ultrasound recording
BP2	2019-05-26	BP2_AR_US1_20190526_193918.flac	Rhinolophus sedulus	26438		2940	1003.3	1010.5	7.20000000000005	65750	51747	51747	27	53	FE: 65750, CL: 53, CI: 27, S: 51747, E: 51747	Rhinolophus sedulus	50181	66780	1	Ultrasound recording
BP2	2019-05-23	BP2_AR_US1_20190523_180500.flac	Rhinolophus sedulus	26510		2931	1776.2	1783.8	7.59999999999991	64639	55215	55215	31	48	FE: 64639, CL: 48, CI: 31, S: 55215, E: 55215	Rhinolophus sedulus	50400	66720	1	Ultrasound recording
BP2	2019-05-23	BP2_AR_US1_20190523_180500.flac	Rhinolophus sedulus	26516		2931	2266.3	2275.7	9.39999999999964	65870	52862	52862	31	61	FE: 65870, CL: 61, CI: 31, S: 52862, E: 52862	Rhinolophus sedulus	50505	66763	1	Ultrasound recording
BP2	2019-05-23	BP2_AR_US1_20190523_194012.flac	Rhinolophus sedulus	26566		2935	2248.9	2252.5	3.59999999999991	64628	63433	63433	68	40	FE: 64628, CL: 40, CI: 68, S: 63433, E: 63433 W	Rhinolophus sedulus	61440	66240	1	Ultrasound recording
BP2	2019-05-23	BP2_AR_US1_20190523_202747.flac	Rhinolophus sedulus	26589		2936	283.4	291.2	7.80000000000001	65220	51000	51000	20	34	FE: 65220, CL: 34, CI: 20, S: 51000, E: 51000	Rhinolophus sedulus	48480	66480	1	Ultrasound recording
BP2	2019-05-26	BP2_AR_US1_20190526_180500.flac	Rhinolophus sedulus	26747		2937	2081	2111	30	66320	59403	59403	18	47	FE: 66320, CL: 47, CI: 18, S: 59403, E: 59403	Rhinolophus sedulus	52908	67272	1	Ultrasound recording
BP2	2019-05-30	BP2_AR_US1_20190530_180600.flac	Rhinolophus sedulus	27082		2945	2269.6	2278.3	8.70000000000027	65581	53555	53555	29	58	FE: 65581, CL: 58, CI: 29, S: 53555, E: 53555	Rhinolophus sedulus	52560	66720	1	Ultrasound recording
BP2	2019-05-30	BP2_AR_US1_20190530_185311.flac	Rhinolophus sedulus	27101		2943	2.6	12	9.4	65463	51233	51233	29	45	FE: 65463, CL: 45, CI: 29, S: 51233, E: 51233	Rhinolophus sedulus	48960	66720	1	Ultrasound recording
BP1	2019-05-28	BP1_AR_US1_20190528_180500.flac	Rhinolophus sedulus	27610		2906	991.9	1000.2	8.30000000000007	65110	51151	51151	28	53	FE: 65110, CL: 53, CI: 28, S: 51151, E: 51151	Rhinolophus sedulus	51629	67007	1	Ultrasound recording
BP1	2019-05-22	BP1_AR_US1_20190522_180500.flac	Kerivoula	28857		2878	1918.59	1921.9	3.31000000000017	97827	141888	64318	52	5	FE: 97827, CL: 5, CI: 52, S: 141888, E: 64318, Joe: fall into the range of K hardwickii, K papillosa, K kraensis K intermedia and K minuta. Most likely K papillosa from variations within a sequence	Kerivoula	64387	142002	1	Ultrasound recording
BP2	2019-05-31	BP2_PC_US4_20190531_185742.flac	RHINOLOPHIDAE	35451		2951	81	94	13							RHINOLOPHIDAE	83280	86400	1	Point count
BP2	2019-05-31	BP2_PC_US4_20190531_185742.flac	RHINOLOPHIDAE	35452		2951	203	219	16							RHINOLOPHIDAE	83280	86160	1	Point count
BP2	2019-05-31	BP2_PC_US4_20190531_185742.flac	RHINOLOPHIDAE	35453		2951	289	325	36							RHINOLOPHIDAE	83280	86400	1	Point count
BP2	2019-05-31	BP2_PC_US4_20190531_185742.flac	RHINOLOPHIDAE	35454		2951	177.4	186.6	9.19999999999999							RHINOLOPHIDAE	83280	86400	1	Point count
BP2	2019-05-31	BP2_PC_US4_20190531_185742.flac	RHINOLOPHIDAE	35455		2951	350	368	18							RHINOLOPHIDAE	83760	87120	1	Point count
BP2	2019-05-31	BP2_PC_US4_20190531_185742.flac	RHINOLOPHIDAE	35456		2951	430	456	26							RHINOLOPHIDAE	83520	86400	1	Point count
BP2	2019-05-31	BP2_PC_US4_20190531_185742.flac	RHINOLOPHIDAE	35457		2951	502	517	15							RHINOLOPHIDAE	83520	86160	1	Point count
BP2	2019-05-31	BP2_PC_US4_20190531_185742.flac	RHINOLOPHIDAE	35458		2951	533	549	16							RHINOLOPHIDAE	84000	85920	1	Point count
BP2	2019-05-31	BP2_PC_US4_20190531_185742.flac	RHINOLOPHIDAE	35459		2951	581	599	18							RHINOLOPHIDAE	82560	86400	1	Point count
BP1	2019-05-25	BP1_AR_US1_20190525_193915.flac	A1 bat call	27434		2886	2633.5	2643.4	9.90000000000009							A1 bat call	27229	43104	1	Ultrasound recording
BP1	2019-05-25	BP1_AR_US1_20190525_193915.flac	A1 bat call	27435		2886	2763.3	2772	8.69999999999982							A1 bat call	28561	44641	1	Ultrasound recording
BP1	2019-05-25	BP1_AR_US1_20190525_193915.flac	A1 bat call	25102		2886	383	395	12							A1 bat call	27054	44769	1	Ultrasound recording
BP1	2019-05-25	BP1_AR_US1_20190525_193915.flac	A1 bat call	25111		2886	476.3	483.3	7							A1 bat call	29521	39601	1	Ultrasound recording
BP1	2019-05-25	BP1_AR_US1_20190525_193915.flac	A1 bat call	25118		2886	528.6	535	6.39999999999998							A1 bat call	34561	42001	1	Ultrasound recording
BP1	2019-05-25	BP1_AR_US1_20190525_193915.flac	A1 bat call	25119		2886	538.4	544.8	6.39999999999998							A1 bat call	29761	46081	1	Ultrasound recording
BP1	2019-05-25	BP1_AR_US1_20190525_193915.flac	A1 bat call	25120		2886	549.2	550.7	1.5							A1 bat call	34321	51840	1	Ultrasound recording
BP1	2019-05-25	BP1_AR_US1_20190525_193915.flac	A1 bat call	25121		2886	553.2	559	5.79999999999996							A1 bat call	33121	50160	1	Ultrasound recording
BP1	2019-05-25	BP1_AR_US1_20190525_193915.flac	A1 bat call	25132		2886	634	651	17							A1 bat call	21224	42212	1	Ultrasound recording
BP1	2019-05-25	BP1_AR_US1_20190525_193915.flac	A1 bat call	25133		2886	634	651	17							A1 bat call	21224	42212	1	Ultrasound recording
BP1	2019-05-25	BP1_AR_US1_20190525_193915.flac	A1 bat call	25151		2886	902	914	12							A1 bat call	31921	52080	1	Ultrasound recording
BP1	2019-05-25	BP1_AR_US1_20190525_193915.flac	A1 bat call	25153		2886	917	935	18							A1 bat call	32161	45841	1	Ultrasound recording
BP1	2019-05-25	BP1_AR_US1_20190525_193915.flac	A1 bat call	25156		2886	971.9	980.3	8.39999999999998							A1 bat call	30721	36721	1	Ultrasound recording
BP1	2019-05-25	BP1_AR_US1_20190525_193915.flac	A1 bat call	25166		2886	1364	1378	14							A1 bat call	30001	45601	1	Ultrasound recording
BP1	2019-05-25	BP1_AR_US1_20190525_193915.flac	A1 bat call	25167		2886	1398	1419	21							A1 bat call	31681	49200	1	Ultrasound recording
BP1	2019-05-25	BP1_AR_US1_20190525_193915.flac	A1 bat call	25173		2886	1527.2	1535.8	8.59999999999991							A1 bat call	30001	38641	1	Ultrasound recording
BP1	2019-05-25	BP1_AR_US1_20190525_193915.flac	A1 bat call	25178		2886	1648	1656.8	8.79999999999996							A1 bat call	30644	35192	1	Ultrasound recording
BP1	2019-05-25	BP1_AR_US1_20190525_193915.flac	A1 bat call	25179		2886	1683	1709	26							A1 bat call	30404	42614	1	Ultrasound recording
BP1	2019-05-25	BP1_AR_US1_20190525_193915.flac	A1 bat call	25181		2886	1724.6	1731.2	6.60000000000014							A1 bat call	30644	39741	1	Ultrasound recording
BP1	2019-05-25	BP1_AR_US1_20190525_193915.flac	A1 bat call	25195		2886	1988	2015	27							A1 bat call	30001	40561	1	Ultrasound recording
BP1	2019-05-25	BP1_AR_US1_20190525_193915.flac	A1 bat call	25205		2886	2431	2441	10							A1 bat call	30721	46561	1	Ultrasound recording
BP1	2019-05-25	BP1_AR_US1_20190525_193915.flac	A1 bat call	34678		2886	271.4	278	6.60000000000002							A1 bat call	31300	36077	1	Ultrasound recording
BP1	2019-05-25	BP1_AR_US1_20190525_193915.flac	A1 bat call	34679		2886	281.6	284.4	2.79999999999995							A1 bat call	21881	36896	1	Ultrasound recording
BP1	2019-05-25	BP1_AR_US1_20190525_193915.flac	A1 bat call	34683		2886	404	442	38							A1 bat call	31343	56242	1	Ultrasound recording
BP1	2019-05-25	BP1_AR_US1_20190525_193915.flac	A1 bat call	35286		2886	1027	1101	74							A1 bat call	31201	59040	1	Ultrasound recording
BP1	2019-05-25	BP1_AR_US1_20190525_193915.flac	A1 bat call	35289		2886	2444	2476	32							A1 bat call	28801	45601	1	Ultrasound recording
BP2	2019-05-24	BP2_PC_US4_20190524_192527.flac	A1 bat call	29755		2950	620	636	16							A1 bat call	29141	40264	1	Point count
BP2	2019-05-24	BP2_PC_US4_20190524_192527.flac	A1 bat call	24715		2950	333	351	18							A1 bat call	31201	51840	1	Point count
BP2	2019-05-24	BP2_PC_US4_20190524_192527.flac	A1 bat call	24717		2950	355	368	13							A1 bat call	32161	37441	1	Point count
BP2	2019-05-24	BP2_PC_US4_20190524_192527.flac	A1 bat call	34818		2950	164	181	17							A1 bat call	31201	37441	1	Point count
BP2	2019-05-24	BP2_PC_US4_20190524_192527.flac	A1 bat call	34829		2950	215	262	47							A1 bat call	30644	62005	1	Point count
BP2	2019-05-24	BP2_PC_US4_20190524_192527.flac	A1 bat call	34840		2950	286	299	13							A1 bat call	30001	57600	1	Point count
BP2	2019-05-24	BP2_PC_US4_20190524_192527.flac	A1 bat call	34843		2950	440.2	444.4	4.19999999999999							A1 bat call	31921	41521	1	Point count
BP2	2019-05-24	BP2_PC_US4_20190524_192527.flac	A1 bat call	34851		2950	76	91	15							A1 bat call	31681	69793	1	Point count
BP2	2019-05-24	BP2_PC_US4_20190524_192527.flac	A1 bat call	34854		2950	115.2	118.5	3.3							A1 bat call	26441	40256	1	Point count
BP3	2019-05-24	BP3_AR_US1_20190524_185242.flac	A1 bat call	29764		2971	171.9	177.9	6							A1 bat call	29761	43921	1	Ultrasound recording
BP3	2019-05-24	BP3_AR_US1_20190524_185242.flac	A1 bat call	28366		2971	140	145.5	5.5							A1 bat call	24001	31681	1	Ultrasound recording
BP3	2019-05-24	BP3_AR_US1_20190524_185242.flac	A1 bat call	28374		2971	1742.9	1746.1	3.19999999999982							A1 bat call	31681	48960	1	Ultrasound recording
BP3	2019-05-24	BP3_AR_US1_20190524_185242.flac	A1 bat call	28375		2971	1718.8	1721.4	2.60000000000014							A1 bat call	30721	45841	1	Ultrasound recording
BP3	2019-05-24	BP3_AR_US1_20190524_185242.flac	A1 bat call	28376		2971	1881.1	1884	2.90000000000009							A1 bat call	28801	50640	1	Ultrasound recording
BP3	2019-05-24	BP3_AR_US1_20190524_185242.flac	A1 bat call	28377		2971	1895.6	1898	2.40000000000009							A1 bat call	29041	48480	1	Ultrasound recording
BP3	2019-05-24	BP3_AR_US1_20190524_185242.flac	A1 bat call	28379		2971	1907.8	1924.2	16.4000000000001							A1 bat call	29761	55440	1	Ultrasound recording
BP3	2019-05-24	BP3_AR_US1_20190524_185242.flac	A1 bat call	28380		2971	1936.3	1940.9	4.60000000000014							A1 bat call	29761	58320	1	Ultrasound recording
BP3	2019-05-24	BP3_AR_US1_20190524_185242.flac	A1 bat call	28382		2971	2402	2404.6	2.59999999999991							A1 bat call	30961	59520	1	Ultrasound recording
BP3	2019-05-24	BP3_AR_US1_20190524_185242.flac	A1 bat call	28386		2971	2772.8	2777	4.19999999999982							A1 bat call	29521	58320	1	Ultrasound recording
BP3	2019-05-24	BP3_AR_US1_20190524_185242.flac	A1 bat call	22435		2971	47	55.5	8.5							A1 bat call	29000	50000	1	Ultrasound recording
BP3	2019-05-24	BP3_AR_US1_20190524_185242.flac	A1 bat call	22437		2971	86	104	18							A1 bat call	28321	43201	1	Ultrasound recording
BP3	2019-05-24	BP3_AR_US1_20190524_185242.flac	A1 bat call	22475		2971	1568	1578	10							A1 bat call	30200	43440	2	Ultrasound recording
BP3	2019-05-24	BP3_AR_US1_20190524_185242.flac	A1 bat call	22485		2971	1863	1867	4							A1 bat call	30000	50000	1	Ultrasound recording
BP3	2019-05-24	BP3_AR_US1_20190524_185242.flac	A1 bat call	34404		2971	1062	1074	12							A1 bat call	32674	37856	1	Ultrasound recording
BP3	2019-05-24	BP3_AR_US1_20190524_185242.flac	A1 bat call	34406		2971	1096	1107	11							A1 bat call	31616	69268	1	Ultrasound recording
BP3	2019-05-24	BP3_AR_US1_20190524_185242.flac	A1 bat call	34425		2971	2350.9	2357.4	6.5							A1 bat call	31646	47865	1	Ultrasound recording
BP1	2019-05-28	BP1_AR_US1_20190528_193953.flac	A1 bat call	31834		2905	129	158	29							A1 bat call	30141	35979	1	Ultrasound recording
BP1	2019-05-28	BP1_AR_US1_20190528_193953.flac	A1 bat call	31843		2905	819.2	827.8	8.59999999999991							A1 bat call	29974	37313	1	Ultrasound recording
BP1	2019-05-28	BP1_AR_US1_20190528_193953.flac	A1 bat call	31863		2905	2603.9	2613.2	9.29999999999973							A1 bat call	28140	37647	1	Ultrasound recording
BP1	2019-05-28	BP1_AR_US1_20190528_193953.flac	A1 bat call	25910		2905	1544	1556	12							A1 bat call	29926	36150	1	Ultrasound recording
BP1	2019-05-28	BP1_AR_US1_20190528_193953.flac	A1 bat call	25911		2905	1593	1601	8							A1 bat call	18435	36302	1	Ultrasound recording
BP1	2019-05-28	BP1_AR_US1_20190528_193953.flac	A1 bat call	28790		2905	2541	2591	50							A1 bat call	29761	37040	1	Ultrasound recording
BP2	2019-05-31	BP2_PC_US4_20190531_185742.flac	A1 bat call	35327	543	2951	186	212	26						ID:543	A1 bat call	30111	42952	1	Point count
BP2	2019-05-31	BP2_PC_US4_20190531_185742.flac	A1 bat call	24320		2951	350	368	18	31941	38358	30653	147	15	FE: 31941, CL: 15, CI: 147, S: 38358, E: 30653	A1 bat call	29281	38401	1	Point count
BP2	2019-05-31	BP2_PC_US4_20190531_185742.flac	A1 bat call	34192		2951	280	300	20							A1 bat call	28561	36961	1	Point count
BP2	2019-05-31	BP2_PC_US4_20190531_185742.flac	A1 bat call	34199		2951	376.9	385.7	8.80000000000001							A1 bat call	29607	45200	1	Point count
BP2	2019-05-31	BP2_PC_US4_20190531_185742.flac	A1 bat call	34204		2951	590	611	21							A1 bat call	30001	38881	1	Point count
BP2	2019-05-31	BP2_PC_US4_20190531_185742.flac	A1 bat call	34232		2951	314	327	13							A1 bat call	29934	43699	1	Point count
BP2	2019-05-31	BP2_PC_US4_20190531_185742.flac	A1 bat call	34545		2951	15.7	19	3.3							A1 bat call	26648	32072	1	Point count
BP2	2019-05-31	BP2_PC_US4_20190531_185742.flac	A1 bat call	34555		2951	2.88	5.1	2.22							A1 bat call	24001	59520	1	Point count
BP2	2019-05-31	BP2_PC_US4_20190531_185742.flac	A1 bat call	34558		2951	132.1	135.1	3							A1 bat call	26030	35104	1	Point count
BP2	2019-05-31	BP2_PC_US4_20190531_185742.flac	A1 bat call	34567	536	2951	149	181.2	32.2						ID:536	A1 bat call	30165	42614	1	Point count
BP2	2019-05-31	BP2_PC_US4_20190531_185742.flac	A1 bat call	35103	556	2951	570.4	578.7	8.30000000000007						ID:556	A1 bat call	29761	59040	1	Point count
BP2	2019-05-31	BP2_PC_US4_20190531_185742.flac	A1 bat call	35114		2951	225	235	10							A1 bat call	30001	44401	1	Point count
BP2	2019-05-31	BP2_PC_US4_20190531_185742.flac	A1 bat call	35116		2951	255	268	13							A1 bat call	30241	41041	1	Point count
BP2	2019-05-31	BP2_PC_US4_20190531_185742.flac	A1 bat call	35123		2951	403	418	15							A1 bat call	28801	60480	1	Point count
BP2	2019-05-31	BP2_PC_US4_20190531_185742.flac	A1 bat call	35124		2951	450	461	11							A1 bat call	29281	48001	1	Point count
BP2	2019-05-31	BP2_PC_US4_20190531_185742.flac	A1 bat call	35128		2951	98.5	106.7	8.2							A1 bat call	30001	38641	1	Point count
BP1	2019-05-28	BP1_AR_US1_20190528_211504.flac	A1 bat call	23056		2904	144	155	11	33000	42020	30696	280	60	FE: 33000, CL: 60, CI: 280, S: 42020, E: 30696	A1 bat call	30057	47521	1	Ultrasound recording
BP1	2019-05-28	BP1_AR_US1_20190528_211504.flac	A1 bat call	23060		2904	179	202	23							A1 bat call	29521	40321	1	Ultrasound recording
BP1	2019-05-28	BP1_AR_US1_20190528_211504.flac	A1 bat call	23063		2904	241	265	24							A1 bat call	29281	37921	1	Ultrasound recording
BP1	2019-05-28	BP1_AR_US1_20190528_211504.flac	A1 bat call	23066		2904	428.9	436.3	7.40000000000003							A1 bat call	28801	34561	1	Ultrasound recording
BP1	2019-05-28	BP1_AR_US1_20190528_211504.flac	A1 bat call	23068		2904	527	535	8							A1 bat call	28321	36241	1	Ultrasound recording
BP1	2019-05-28	BP1_AR_US1_20190528_211504.flac	A1 bat call	23070		2904	511	519.8	8.79999999999996							A1 bat call	29281	35281	1	Ultrasound recording
BP1	2019-05-28	BP1_AR_US1_20190528_211504.flac	A1 bat call	23080		2904	565.8	583	17.2							A1 bat call	29761	35521	1	Ultrasound recording
BP1	2019-05-28	BP1_AR_US1_20190528_211504.flac	A1 bat call	23082		2904	590	628	38							A1 bat call	28801	39601	1	Ultrasound recording
BP1	2019-05-28	BP1_AR_US1_20190528_211504.flac	A1 bat call	23085		2904	646	658	12							A1 bat call	29761	35521	1	Ultrasound recording
BP1	2019-05-28	BP1_AR_US1_20190528_211504.flac	A1 bat call	23086		2904	669	681	12							A1 bat call	29521	36241	1	Ultrasound recording
BP1	2019-05-28	BP1_AR_US1_20190528_211504.flac	A1 bat call	23088		2904	731	743	12							A1 bat call	29400	36961	1	Ultrasound recording
BP1	2019-05-28	BP1_AR_US1_20190528_211504.flac	A1 bat call	23089		2904	821	843	22							A1 bat call	29761	41521	1	Ultrasound recording
BP1	2019-05-28	BP1_AR_US1_20190528_211504.flac	A1 bat call	23092		2904	887	917	30							A1 bat call	28561	38161	1	Ultrasound recording
BP1	2019-05-28	BP1_AR_US1_20190528_211504.flac	A1 bat call	23094		2904	953	963	10							A1 bat call	30721	37441	1	Ultrasound recording
BP1	2019-05-28	BP1_AR_US1_20190528_211504.flac	A1 bat call	23212		2904	699	719	20							A1 bat call	29521	35761	1	Ultrasound recording
BP1	2019-05-28	BP1_AR_US1_20190528_211504.flac	A1 bat call	23225		2904	1019	1042	23							A1 bat call	28321	39601	1	Ultrasound recording
BP1	2019-05-28	BP1_AR_US1_20190528_211504.flac	A1 bat call	23229		2904	1124	1135	11							A1 bat call	26161	36241	1	Ultrasound recording
BP1	2019-05-28	BP1_AR_US1_20190528_211504.flac	A1 bat call	23267		2904	1080	1081	1							A1 bat call	26641	34801	1	Ultrasound recording
BP1	2019-05-28	BP1_AR_US1_20190528_211504.flac	A1 bat call	23268		2904	1070.6	1074.4	3.80000000000018							A1 bat call	29761	35041	1	Ultrasound recording
BP1	2019-05-28	BP1_AR_US1_20190528_211504.flac	A1 bat call	23274		2904	1351.5	1361	9.5							A1 bat call	31201	39841	1	Ultrasound recording
BP1	2019-05-28	BP1_AR_US1_20190528_211504.flac	A1 bat call	23278		2904	1425	1436	11							A1 bat call	30721	37441	1	Ultrasound recording
BP1	2019-05-28	BP1_AR_US1_20190528_211504.flac	A1 bat call	23281		2904	1817	1827	10							A1 bat call	29521	36241	1	Ultrasound recording
BP1	2019-05-28	BP1_AR_US1_20190528_211504.flac	A1 bat call	23288		2904	2230	2246	16							A1 bat call	29281	37681	1	Ultrasound recording
BP1	2019-05-28	BP1_AR_US1_20190528_211504.flac	A1 bat call	21051		2904	761	770	9							A1 bat call	29000	36700	1	Ultrasound recording
BP1	2019-05-28	BP1_AR_US1_20190528_211504.flac	A1 bat call	21052		2904	778	791	13							A1 bat call	29500	38000	1	Ultrasound recording
BP1	2019-05-28	BP1_AR_US1_20190528_211504.flac	A1 bat call	21058		2904	973	991	18							A1 bat call	28000	38000	1	Ultrasound recording
BP1	2019-05-28	BP1_AR_US1_20190528_211504.flac	A1 bat call	21059		2904	997	1010	13							A1 bat call	28000	36700	1	Ultrasound recording
BP1	2019-05-28	BP1_AR_US1_20190528_211504.flac	A1 bat call	21062		2904	1325	1335	10							A1 bat call	30000	39000	1	Ultrasound recording
BP1	2019-05-22	BP1_AR_US1_20190522_185247.flac	A1 bat call	23723		2880	138	165	27							A1 bat call	22801	33601	1	Ultrasound recording
BP1	2019-05-22	BP1_AR_US1_20190522_185247.flac	A1 bat call	23724		2880	122.6	130.8	8.20000000000002							A1 bat call	28801	38881	1	Ultrasound recording
BP1	2019-05-22	BP1_AR_US1_20190522_185247.flac	A1 bat call	23729		2880	269.1	277.4	8.29999999999996							A1 bat call	24001	33841	1	Ultrasound recording
BP1	2019-05-22	BP1_AR_US1_20190522_185247.flac	A1 bat call	23732		2880	297	319	22							A1 bat call	24001	39361	1	Ultrasound recording
BP1	2019-05-22	BP1_AR_US1_20190522_185247.flac	A1 bat call	23734		2880	322	350	28							A1 bat call	23281	36001	1	Ultrasound recording
BP1	2019-05-22	BP1_AR_US1_20190522_185247.flac	A1 bat call	23739		2880	636	650	14							A1 bat call	20401	39601	1	Ultrasound recording
BP1	2019-05-22	BP1_AR_US1_20190522_185247.flac	A1 bat call	23745		2880	728	757	29							A1 bat call	30481	42241	1	Ultrasound recording
BP1	2019-05-22	BP1_AR_US1_20190522_185247.flac	A1 bat call	23748		2880	868.9	876.7	7.80000000000007							A1 bat call	25441	31921	1	Ultrasound recording
BP1	2019-05-22	BP1_AR_US1_20190522_185247.flac	A1 bat call	23751		2880	1125.8	1135	9.20000000000005							A1 bat call	29041	36961	1	Ultrasound recording
BP1	2019-05-22	BP1_AR_US1_20190522_185247.flac	A1 bat call	23752		2880	793.8	796.2	2.40000000000009							A1 bat call	23041	32641	1	Ultrasound recording
BP1	2019-05-22	BP1_AR_US1_20190522_185247.flac	A1 bat call	23754		2880	1143	1156	13							A1 bat call	30481	41521	1	Ultrasound recording
BP1	2019-05-22	BP1_AR_US1_20190522_185247.flac	A1 bat call	23757		2880	1221	1232	11							A1 bat call	29521	47281	1	Ultrasound recording
BP1	2019-05-22	BP1_AR_US1_20190522_185247.flac	A1 bat call	23758		2880	1237.6	1246.0	8.40000000000009							A1 bat call	29521	36721	1	Ultrasound recording
BP1	2019-05-22	BP1_AR_US1_20190522_185247.flac	A1 bat call	23761		2880	1255	1269	14							A1 bat call	19681	35521	1	Ultrasound recording
BP1	2019-05-22	BP1_AR_US1_20190522_185247.flac	A1 bat call	23763		2880	1293	1304	11							A1 bat call	28561	37681	1	Ultrasound recording
BP1	2019-05-22	BP1_AR_US1_20190522_185247.flac	A1 bat call	23769		2880	1525.2	1528.8	3.59999999999991							A1 bat call	29041	34801	1	Ultrasound recording
BP1	2019-05-22	BP1_AR_US1_20190522_185247.flac	A1 bat call	23770		2880	1617	1636	19							A1 bat call	30001	35761	1	Ultrasound recording
BP1	2019-05-22	BP1_AR_US1_20190522_185247.flac	A1 bat call	23780		2880	2210.4	2217.4	7							A1 bat call	28801	34561	1	Ultrasound recording
BP1	2019-05-22	BP1_AR_US1_20190522_185247.flac	A1 bat call	23783		2880	2453.3	2459.6	6.29999999999973							A1 bat call	26161	35761	1	Ultrasound recording
BP1	2019-05-22	BP1_AR_US1_20190522_185247.flac	A1 bat call	23784		2880	2499.9	2504.0	4.09999999999991							A1 bat call	30241	36961	1	Ultrasound recording
BP1	2019-05-22	BP1_AR_US1_20190522_185247.flac	A1 bat call	23785		2880	2518.2	2529	10.8000000000002							A1 bat call	30241	38641	1	Ultrasound recording
BP1	2019-05-22	BP1_AR_US1_20190522_185247.flac	A1 bat call	20291		2880	84	98	14							A1 bat call	25000	37000	1	Ultrasound recording
BP1	2019-05-22	BP1_AR_US1_20190522_185247.flac	A1 bat call	20293		2880	166	185	19							A1 bat call	29000	50000	1	Ultrasound recording
BP1	2019-05-22	BP1_AR_US1_20190522_185247.flac	A1 bat call	20295		2880	219	232	13							A1 bat call	30000	50000	1	Ultrasound recording
BP1	2019-05-22	BP1_AR_US1_20190522_185247.flac	A1 bat call	23025		2880	818	852	34							A1 bat call	30241	46321	1	Ultrasound recording
BP1	2019-05-22	BP1_AR_US1_20190522_185247.flac	A1 bat call	23027		2880	949	966	17							A1 bat call	21177	36505	1	Ultrasound recording
BP1	2019-05-22	BP1_AR_US1_20190522_185247.flac	A1 bat call	24929		2880	10.9	16.4	5.5							A1 bat call	25441	33361	1	Ultrasound recording
BP1	2019-05-22	BP1_AR_US1_20190522_185247.flac	A1 bat call	24943		2880	520.2	525.5	5.29999999999996							A1 bat call	30481	36721	1	Ultrasound recording
BP1	2019-05-22	BP1_AR_US1_20190522_185247.flac	A1 bat call	24952		2880	888	899	11							A1 bat call	25681	36721	1	Ultrasound recording
BP1	2019-05-22	BP1_AR_US1_20190522_185247.flac	A1 bat call	24955		2880	1014	1035	21							A1 bat call	23521	60720	1	Ultrasound recording
BP1	2019-05-22	BP1_AR_US1_20190522_185247.flac	A1 bat call	24962		2880	1573	1585	12							A1 bat call	30481	45601	1	Ultrasound recording
BP1	2019-05-22	BP1_AR_US1_20190522_185247.flac	A1 bat call	24967		2880	2050.7	2059.7	9							A1 bat call	30961	45841	1	Ultrasound recording
BP1	2019-05-22	BP1_AR_US1_20190522_185247.flac	A1 bat call	24968		2880	2339	2371	32							A1 bat call	29761	39601	1	Ultrasound recording
BP1	2019-05-22	BP1_AR_US1_20190522_185247.flac	A1 bat call	25019		2880	358.8	367.8	9							A1 bat call	25316	36778	1	Ultrasound recording
BP1	2019-05-22	BP1_AR_US1_20190522_185247.flac	A1 bat call	25022		2880	379	412	33							A1 bat call	20401	37921	1	Ultrasound recording
BP1	2019-05-22	BP1_AR_US1_20190522_185247.flac	A1 bat call	25023		2880	423.4	432.6	9.20000000000005							A1 bat call	24721	36961	1	Ultrasound recording
BP1	2019-05-22	BP1_AR_US1_20190522_185247.flac	A1 bat call	25025		2880	433	444	11							A1 bat call	20641	32881	1	Ultrasound recording
BP1	2019-05-22	BP1_AR_US1_20190522_185247.flac	A1 bat call	25028		2880	450	456	6							A1 bat call	25441	36721	1	Ultrasound recording
BP1	2019-05-22	BP1_AR_US1_20190522_185247.flac	A1 bat call	25029		2880	456	470	14							A1 bat call	26881	45841	1	Ultrasound recording
BP1	2019-05-22	BP1_AR_US1_20190522_185247.flac	A1 bat call	25030		2880	478	492	14							A1 bat call	30721	46081	1	Ultrasound recording
BP1	2019-05-22	BP1_AR_US1_20190522_185247.flac	A1 bat call	25031		2880	478	488	10							A1 bat call	25921	31441	1	Ultrasound recording
BP1	2019-05-22	BP1_AR_US1_20190522_185247.flac	A1 bat call	25032		2880	499	510	11							A1 bat call	27121	48720	1	Ultrasound recording
BP1	2019-05-22	BP1_AR_US1_20190522_185247.flac	A1 bat call	25034		2880	533	543	10							A1 bat call	30241	37921	1	Ultrasound recording
BP1	2019-05-22	BP1_AR_US1_20190522_185247.flac	A1 bat call	25038		2880	699.9	705.3	5.39999999999998							A1 bat call	29761	34561	1	Ultrasound recording
BP1	2019-05-22	BP1_AR_US1_20190522_185247.flac	A1 bat call	25047		2880	913.1	920.5	7.39999999999998							A1 bat call	25441	33121	1	Ultrasound recording
BP1	2019-05-22	BP1_AR_US1_20190522_185247.flac	A1 bat call	25048		2880	978.7	987.9	9.19999999999993							A1 bat call	21361	57120	1	Ultrasound recording
BP1	2019-05-22	BP1_AR_US1_20190522_185247.flac	A1 bat call	25049		2880	1104	1111.1	7.09999999999991							A1 bat call	31681	39601	1	Ultrasound recording
BP1	2019-05-22	BP1_AR_US1_20190522_185247.flac	A1 bat call	25056		2880	1861	1878	17							A1 bat call	30241	49200	1	Ultrasound recording
BP1	2019-05-22	BP1_AR_US1_20190522_185247.flac	A1 bat call	34504		2880	33.6	41.3	7.7							A1 bat call	31582	34823	1	Ultrasound recording
BP1	2019-05-22	BP1_AR_US1_20190522_185247.flac	A1 bat call	34507		2880	49.6	57.7	8.1							A1 bat call	30794	42532	1	Ultrasound recording
BP1	2019-05-22	BP1_AR_US1_20190522_185247.flac	A1 bat call	34508		2880	45	80	35							A1 bat call	20895	32020	1	Ultrasound recording
BP1	2019-05-22	BP1_AR_US1_20190522_185247.flac	A1 bat call	34525		2880	573	608	35							A1 bat call	30622	34852	1	Ultrasound recording
BP1	2019-05-22	BP1_AR_US1_20190522_185247.flac	A1 bat call	34526		2880	613	624	11							A1 bat call	30622	41112	1	Ultrasound recording
BP1	2019-05-22	BP1_AR_US1_20190522_194045.flac	A1 bat call	23825		2879	921	935	14							A1 bat call	21361	31201	1	Ultrasound recording
BP1	2019-05-22	BP1_AR_US1_20190522_194045.flac	A1 bat call	20359		2879	839	847.9	8.89999999999998	27054	43121	22523	187	75	FE: 27054, CL: 75, CI: 187, S: 43121, E: 22523	A1 bat call	18721	40000	1	Ultrasound recording
BP1	2019-05-22	BP1_AR_US1_20190522_194045.flac	A1 bat call	20362		2879	1194	1201	7							A1 bat call	30000	40000	1	Ultrasound recording
BP1	2019-05-22	BP1_AR_US1_20190522_194045.flac	A1 bat call	20364		2879	1452	1462	10							A1 bat call	30000	35281	1	Ultrasound recording
BP1	2019-05-22	BP1_AR_US1_20190522_194045.flac	A1 bat call	20369		2879	2714	2746	32							A1 bat call	28801	35041	1	Ultrasound recording
BP1	2019-05-22	BP1_AR_US1_20190522_194045.flac	A1 bat call	32471		2879	431	445	14							A1 bat call	29153	38396	1	Ultrasound recording
BP1	2019-05-22	BP1_AR_US1_20190522_194045.flac	A1 bat call	32472		2879	546.4	548.3	1.89999999999998							A1 bat call	25124	49062	1	Ultrasound recording
BP1	2019-05-22	BP1_AR_US1_20190522_194045.flac	A1 bat call	32475		2879	778	790	12							A1 bat call	30001	37681	1	Ultrasound recording
BP1	2019-05-22	BP1_AR_US1_20190522_194045.flac	A1 bat call	32486		2879	1160	1171	11							A1 bat call	30505	43296	1	Ultrasound recording
BP1	2019-05-22	BP1_AR_US1_20190522_194045.flac	A1 bat call	32490		2879	2454.5	2464.4	9.90000000000009							A1 bat call	30836	35905	1	Ultrasound recording
BP1	2019-05-22	BP1_AR_US1_20190522_194045.flac	A1 bat call	33176		2879	1094.9	1099.3	4.39999999999986							A1 bat call	30241	34801	1	Ultrasound recording
BP1	2019-05-22	BP1_AR_US1_20190522_202820.flac	A1 bat call	23841		2881	857.8	865.5	7.70000000000005							A1 bat call	29521	35281	1	Ultrasound recording
BP1	2019-05-22	BP1_AR_US1_20190522_202820.flac	A1 bat call	23845		2881	2367	2379	12							A1 bat call	29761	36001	1	Ultrasound recording
BP1	2019-05-22	BP1_AR_US1_20190522_202820.flac	A1 bat call	20378		2881	774	787.8	13.8	31389	32424	30673	317	80	FE: 31389, CL: 80, CI: 317, S: 32424, E: 30673	A1 bat call	30000	34801	1	Ultrasound recording
BP1	2019-05-22	BP1_AR_US1_20190522_202820.flac	A1 bat call	32698		2881	472.6	474.2	1.59999999999997							A1 bat call	31664	33448	1	Ultrasound recording
BP1	2019-05-22	BP1_AR_US1_20190522_202820.flac	A1 bat call	32699		2881	1983	2005	22							A1 bat call	30241	37921	1	Ultrasound recording
BP1	2019-05-22	BP1_AR_US1_20190522_202820.flac	A1 bat call	32700		2881	2260.2	2265	4.80000000000018							A1 bat call	30721	34561	1	Ultrasound recording
BP1	2019-05-22	BP1_AR_US1_20190522_202820.flac	A1 bat call	32701		2881	2276.4	2284.2	7.79999999999973							A1 bat call	30961	35041	1	Ultrasound recording
BP1	2019-05-23	BP1_PC_US4_20190523_202503.flac	A1 bat call	23910		2910	94.2	104.0	9.8							A1 bat call	26881	56400	1	Point count
BP1	2019-05-23	BP1_PC_US4_20190523_202503.flac	A1 bat call	23207		2910	15	28	13							A1 bat call	24721	61920	1	Point count
BP1	2019-05-23	BP1_PC_US4_20190523_202503.flac	A1 bat call	23218		2910	190.6	198.8	8.20000000000002							A1 bat call	24002	67245	1	Point count
BP1	2019-05-23	BP1_PC_US4_20190523_202503.flac	A1 bat call	23222		2910	248	261	13							A1 bat call	30165	35671	1	Point count
BP1	2019-05-23	BP1_PC_US4_20190523_202503.flac	A1 bat call	23224		2910	331.3	339.8	8.5							A1 bat call	30491	44068	1	Point count
BP1	2019-05-23	BP1_PC_US4_20190523_202503.flac	A1 bat call	29041		2910	209	222	13							A1 bat call	29761	37441	1	Point count
BP1	2019-05-23	BP1_PC_US4_20190523_202503.flac	A1 bat call	29352		2910	57	67	10							A1 bat call	27325	38254	1	Point count
BP1	2019-05-23	BP1_PC_US4_20190523_203906.flac	A1 bat call	23913	171	2911	255.8	264.6	8.80000000000001						ID:171	A1 bat call	29041	36961	1	Point count
BP1	2019-05-23	BP1_PC_US4_20190523_203906.flac	A1 bat call	23914		2911	579.1	587.7	8.60000000000002							A1 bat call	29521	36001	1	Point count
BP1	2019-05-23	BP1_PC_US4_20190523_203906.flac	A1 bat call	23236		2911	83	94	11	34441	41841	32081	273	15	FE: 34441, CL: 15, CI: 273, S: 41841, E: 32081	A1 bat call	30961	42320	1	Point count
BP1	2019-05-23	BP1_PC_US4_20190523_203906.flac	A1 bat call	23242		2911	188.3	191.1	2.79999999999998							A1 bat call	30001	44881	1	Point count
BP1	2019-05-23	BP1_PC_US4_20190523_203906.flac	A1 bat call	23394		2911	113	148	35							A1 bat call	29700	38078	1	Point count
BP1	2019-05-23	BP1_PC_US4_20190523_203906.flac	A1 bat call	23947		2911	497	526	29							A1 bat call	30481	37681	1	Point count
BP1	2019-05-23	BP1_PC_US4_20190523_203906.flac	A1 bat call	33646		2911	56.6	62.6	6							A1 bat call	31123	34714	1	Point count
BP1	2019-05-23	BP1_PC_US4_20190523_203906.flac	A1 bat call	33647		2911	207	221	14							A1 bat call	30085	37791	1	Point count
BP1	2019-05-23	BP1_PC_US4_20190523_203906.flac	A1 bat call	33649		2911	597	628	31							A1 bat call	28801	43921	1	Point count
BP1	2019-05-26	BP1_PC_US4_20190526_195226.flac	A1 bat call	23925		2919	514.6	519.3	4.69999999999993							A1 bat call	29281	38641	1	Point count
BP1	2019-05-26	BP1_PC_US4_20190526_195226.flac	A1 bat call	33656		2919	60.8	67	6.2							A1 bat call	32615	37904	1	Point count
BP1	2019-05-26	BP1_PC_US4_20190526_195226.flac	A1 bat call	33662		2919	375.5	383.5	8							A1 bat call	32154	35650	1	Point count
BP1	2019-05-26	BP1_PC_US4_20190526_195226.flac	A1 bat call	33665		2919	470.8	474.4	3.59999999999997							A1 bat call	30165	47641	1	Point count
BP1	2019-05-26	BP1_PC_US4_20190526_195226.flac	A1 bat call	33666		2919	480.1	487.1	7							A1 bat call	29041	43441	1	Point count
BP1	2019-05-26	BP1_PC_US4_20190526_195226.flac	A1 bat call	33669		2919	539	551	12							A1 bat call	31246	41803	1	Point count
BP1	2019-05-26	BP1_PC_US4_20190526_195226.flac	A1 bat call	33670		2919	561	574	13							A1 bat call	31715	40630	1	Point count
BP1	2019-05-22	BP1_AR_US1_20190522_211616.flac	A1 bat call	24170		2883	26	37	11							A1 bat call	29281	38641	1	Ultrasound recording
BP1	2019-05-22	BP1_AR_US1_20190522_211616.flac	A1 bat call	24172		2883	113	122	9							A1 bat call	29281	35761	1	Ultrasound recording
BP1	2019-05-22	BP1_AR_US1_20190522_211616.flac	A1 bat call	24240		2883	1298	1314	16							A1 bat call	29041	37681	1	Ultrasound recording
BP1	2019-05-22	BP1_AR_US1_20190522_211616.flac	A1 bat call	24243		2883	1537.5	1550	12.5							A1 bat call	28321	36721	1	Ultrasound recording
BP1	2019-05-22	BP1_AR_US1_20190522_211616.flac	A1 bat call	24244		2883	1638	1652	14							A1 bat call	28081	34561	1	Ultrasound recording
BP1	2019-05-22	BP1_AR_US1_20190522_211616.flac	A1 bat call	24245		2883	1704.1	1715	10.9000000000001							A1 bat call	28801	34321	1	Ultrasound recording
BP1	2019-05-22	BP1_AR_US1_20190522_211616.flac	A1 bat call	24248		2883	1936.4	1948	11.5999999999999							A1 bat call	29041	36001	1	Ultrasound recording
BP1	2019-05-22	BP1_AR_US1_20190522_211616.flac	A1 bat call	24249		2883	1991	1997.9	6.90000000000009							A1 bat call	28801	37681	1	Ultrasound recording
BP1	2019-05-22	BP1_AR_US1_20190522_211616.flac	A1 bat call	24251		2883	2050.7	2064	13.3000000000002							A1 bat call	29281	35041	1	Ultrasound recording
BP1	2019-05-22	BP1_AR_US1_20190522_211616.flac	A1 bat call	20383		2883	71	92	21							A1 bat call	30000	35281	1	Ultrasound recording
BP1	2019-05-22	BP1_AR_US1_20190522_211616.flac	A1 bat call	20384		2883	145	156	11							A1 bat call	30000	35281	1	Ultrasound recording
BP1	2019-05-22	BP1_AR_US1_20190522_211616.flac	A1 bat call	20388		2883	236	248	12							A1 bat call	30000	40000	1	Ultrasound recording
BP1	2019-05-22	BP1_AR_US1_20190522_211616.flac	A1 bat call	20415		2883	1239	1260	21							A1 bat call	30000	40000	1	Ultrasound recording
BP1	2019-05-22	BP1_AR_US1_20190522_211616.flac	A1 bat call	20417		2883	1572	1622	50							A1 bat call	29281	36000	1	Ultrasound recording
BP1	2019-05-22	BP1_AR_US1_20190522_211616.flac	A1 bat call	20418		2883	1673	1683	10							A1 bat call	30000	35761	1	Ultrasound recording
BP1	2019-05-22	BP1_AR_US1_20190522_211616.flac	A1 bat call	20421		2883	2021	2033	12							A1 bat call	30000	34081	1	Ultrasound recording
BP1	2019-05-22	BP1_AR_US1_20190522_211616.flac	A1 bat call	25060		2883	403	436	33	32260	38131	31192	140	51	FE: 32260, CL: 51, CI: 140, S: 38131, E: 31192	A1 bat call	30644	41896	1	Ultrasound recording
BP1	2019-05-22	BP1_AR_US1_20190522_211616.flac	A1 bat call	33189		2883	907.2	913.4	6.19999999999993							A1 bat call	28801	36721	1	Ultrasound recording
BP1	2019-05-22	BP1_AR_US1_20190522_211616.flac	A1 bat call	33190		2883	948	988	40							A1 bat call	26641	57360	1	Ultrasound recording
BP1	2019-05-22	BP1_AR_US1_20190522_211616.flac	A1 bat call	33191		2883	1041	1081	40							A1 bat call	29552	43465	1	Ultrasound recording
BP1	2019-05-22	BP1_AR_US1_20190522_211616.flac	A1 bat call	33192		2883	1124	1155	31							A1 bat call	30241	40801	1	Ultrasound recording
BP1	2019-05-22	BP1_AR_US1_20190522_211616.flac	A1 bat call	33193		2883	1169.9	1176.1	6.19999999999982							A1 bat call	30961	46561	1	Ultrasound recording
BP1	2019-05-22	BP1_AR_US1_20190522_211616.flac	A1 bat call	33194		2883	1456	1504	48							A1 bat call	29761	35761	1	Ultrasound recording
BP1	2019-05-22	BP1_AR_US1_20190522_211616.flac	A1 bat call	33195		2883	1741.7	1751.6	9.89999999999986							A1 bat call	29761	47761	1	Ultrasound recording
BP1	2019-05-22	BP1_AR_US1_20190522_211616.flac	A1 bat call	33198		2883	2131	2145	14							A1 bat call	28183	40626	1	Ultrasound recording
BP1	2019-05-22	BP1_AR_US1_20190522_211616.flac	A1 bat call	33199		2883	2155	2173	18							A1 bat call	29098	36235	1	Ultrasound recording
BP1	2019-05-22	BP1_AR_US1_20190522_211616.flac	A1 bat call	33200		2883	2194	2206	12							A1 bat call	30745	35137	1	Ultrasound recording
BP1	2019-05-26	BP1_PC_US4_20190526_201140.flac	A1 bat call	24382		2916	3	14	11							A1 bat call	29521	41281	1	Point count
BP1	2019-05-30	BP1_PC_US4_20190530_194433.flac	A1 bat call	24415		2918	555	563.4	8.39999999999998							A1 bat call	28561	37441	1	Point count
BP1	2019-05-30	BP1_PC_US4_20190530_194433.flac	A1 bat call	24048		2918	7.8	12.4	4.6							A1 bat call	30404	38544	1	Point count
BP1	2019-05-30	BP1_PC_US4_20190530_194433.flac	A1 bat call	33695		2918	297.5	299.6	2.10000000000002							A1 bat call	31539	43947	1	Point count
BP1	2019-05-30	BP1_PC_US4_20190530_200734.flac	A1 bat call	24843		2926	187	197	10							A1 bat call	28801	36961	1	Point count
BP1	2019-05-30	BP1_PC_US4_20190530_200734.flac	A1 bat call	24068		2926	57	86	29							A1 bat call	29041	46801	1	Point count
BP1	2019-05-30	BP1_PC_US4_20190530_200734.flac	A1 bat call	24071		2926	155	166	11							A1 bat call	30275	50233	1	Point count
BP1	2019-05-30	BP1_PC_US4_20190530_200734.flac	A1 bat call	24074		2926	278	297	19							A1 bat call	30481	36001	1	Point count
BP1	2019-05-30	BP1_PC_US4_20190530_200734.flac	A1 bat call	33732		2926	35.5	44.2	8.7							A1 bat call	30721	53280	1	Point count
BP1	2019-05-30	BP1_PC_US4_20190530_200734.flac	A1 bat call	33733		2926	102	126	24							A1 bat call	29926	42375	1	Point count
BP1	2019-05-30	BP1_PC_US4_20190530_200734.flac	A1 bat call	33735	520	2926	214	227	13						ID:520	A1 bat call	30721	37921	1	Point count
BP1	2019-05-30	BP1_PC_US4_20190530_200734.flac	A1 bat call	33736		2926	236	249	13							A1 bat call	29761	43681	1	Point count
BP1	2019-05-30	BP1_PC_US4_20190530_200734.flac	A1 bat call	33738		2926	317.1	323.8	6.69999999999999							A1 bat call	30241	37441	1	Point count
BP1	2019-05-30	BP1_PC_US4_20190530_200734.flac	A1 bat call	33741		2926	395.7	401.5	5.80000000000001							A1 bat call	30481	39121	1	Point count
BP1	2019-05-30	BP1_PC_US4_20190530_200734.flac	A1 bat call	33744		2926	490.8	494.1	3.30000000000001							A1 bat call	30961	36721	1	Point count
BP1	2019-05-30	BP1_PC_US4_20190530_200734.flac	A1 bat call	33745		2926	499.9	506.2	6.30000000000001							A1 bat call	30721	41521	1	Point count
BP1	2019-05-30	BP1_PC_US4_20190530_200734.flac	A1 bat call	33747		2926	537	550	13							A1 bat call	30901	49386	1	Point count
BP1	2019-05-30	BP1_PC_US4_20190530_195535.flac	A1 bat call	24851		2927	238	253	15							A1 bat call	29521	36481	1	Point count
BP1	2019-05-30	BP1_PC_US4_20190530_195535.flac	A1 bat call	24857		2927	545.9	549.2	3.30000000000007							A1 bat call	28801	37201	1	Point count
BP1	2019-05-30	BP1_PC_US4_20190530_195535.flac	A1 bat call	33698		2927	87	106	19							A1 bat call	31441	38161	1	Point count
BP1	2019-05-30	BP1_PC_US4_20190530_195535.flac	A1 bat call	33704		2927	509.6	515.3	5.69999999999993							A1 bat call	30349	45325	1	Point count
BP2	2019-05-24	BP2_PC_US4_20190524_200240.flac	A1 bat call	24868		2955	122.4	124.6	2.19999999999999							A1 bat call	30001	37441	1	Point count
BP2	2019-05-24	BP2_PC_US4_20190524_200240.flac	A1 bat call	23876		2955	49.9	56.8	6.9							A1 bat call	29761	40321	1	Point count
BP2	2019-05-24	BP2_PC_US4_20190524_200240.flac	A1 bat call	24118		2955	8.4	15.4	7							A1 bat call	29281	38161	1	Point count
BP2	2019-05-24	BP2_PC_US4_20190524_200240.flac	A1 bat call	24137		2955	30.4	35.6	5.2							A1 bat call	30481	35761	1	Point count
BP2	2019-05-24	BP2_PC_US4_20190524_200240.flac	A1 bat call	34585		2955	171.8	178.3	6.5							A1 bat call	31602	48360	1	Point count
BP2	2019-05-24	BP2_PC_US4_20190524_200240.flac	A1 bat call	34887		2955	70.2	75	4.8							A1 bat call	30241	60000	1	Point count
BP2	2019-05-24	BP2_PC_US4_20190524_200240.flac	A1 bat call	34888		2955	84.4	90.9	6.5							A1 bat call	30721	42001	1	Point count
BP2	2019-05-24	BP2_PC_US4_20190524_200240.flac	A1 bat call	34896		2955	217	236	19							A1 bat call	30961	51120	1	Point count
BP1	2019-05-25	BP1_AR_US1_20190525_180500.flac	A1 bat call	24972		2884	1631	1723.4	92.4000000000001							A1 bat call	23761	36961	1	Ultrasound recording
BP1	2019-05-25	BP1_AR_US1_20190525_180500.flac	A1 bat call	24979		2884	1840	1868	28							A1 bat call	24001	37441	1	Ultrasound recording
BP1	2019-05-25	BP1_AR_US1_20190525_180500.flac	A1 bat call	24981		2884	1934.7	1941	6.29999999999996							A1 bat call	23041	32161	1	Ultrasound recording
BP1	2019-05-25	BP1_AR_US1_20190525_180500.flac	A1 bat call	24982		2884	2046.2	2054.9	8.70000000000005							A1 bat call	23761	33841	1	Ultrasound recording
BP1	2019-05-25	BP1_AR_US1_20190525_180500.flac	A1 bat call	24986		2884	2126	2141	15							A1 bat call	29761	40801	1	Ultrasound recording
BP1	2019-05-25	BP1_AR_US1_20190525_180500.flac	A1 bat call	24989		2884	2386.3	2389.9	3.59999999999991							A1 bat call	20401	31201	1	Ultrasound recording
BP1	2019-05-25	BP1_AR_US1_20190525_180500.flac	A1 bat call	24815		2884	2233	2278	45							A1 bat call	30721	41760	1	Ultrasound recording
BP1	2019-05-25	BP1_AR_US1_20190525_180500.flac	A1 bat call	24891		2884	2458	2483	25							A1 bat call	29521	42691	1	Ultrasound recording
BP1	2019-05-25	BP1_AR_US1_20190525_180500.flac	A1 bat call	24897		2884	2621.9	2631	9.09999999999991							A1 bat call	30481	36241	1	Ultrasound recording
BP1	2019-05-25	BP1_AR_US1_20190525_180500.flac	A1 bat call	24898		2884	2640	2661	21							A1 bat call	29761	50640	1	Ultrasound recording
BP1	2019-05-25	BP1_AR_US1_20190525_180500.flac	A1 bat call	24911		2884	1888	1899	11							A1 bat call	24001	35281	1	Ultrasound recording
BP1	2019-05-25	BP1_AR_US1_20190525_180500.flac	A1 bat call	33207		2884	1797.4	1801.9	4.5							A1 bat call	25494	33592	1	Ultrasound recording
BP1	2019-05-25	BP1_AR_US1_20190525_180500.flac	A1 bat call	33209		2884	1811.3	1816.2	4.90000000000009							A1 bat call	28828	35498	1	Ultrasound recording
BP1	2019-05-25	BP1_AR_US1_20190525_180500.flac	A1 bat call	33211		2884	1997	2010	13							A1 bat call	28081	41761	1	Ultrasound recording
BP1	2019-05-25	BP1_AR_US1_20190525_180500.flac	A1 bat call	33213		2884	1967	1982	15							A1 bat call	30721	37681	1	Ultrasound recording
BP1	2019-05-25	BP1_AR_US1_20190525_180500.flac	A1 bat call	33214		2884	1965.1	1971	5.90000000000009							A1 bat call	26401	35041	1	Ultrasound recording
BP1	2019-05-25	BP1_AR_US1_20190525_180500.flac	A1 bat call	33217		2884	2150	2176	26							A1 bat call	29851	47283	1	Ultrasound recording
BP1	2019-05-25	BP1_AR_US1_20190525_180500.flac	A1 bat call	33225		2884	2337	2354	17							A1 bat call	29281	49440	1	Ultrasound recording
BP1	2019-05-25	BP1_AR_US1_20190525_180500.flac	A1 bat call	33226		2884	2369.7	2377.9	8.20000000000027							A1 bat call	28801	35041	1	Ultrasound recording
BP1	2019-05-25	BP1_AR_US1_20190525_180500.flac	A1 bat call	33567		2884	1912	1928	16							A1 bat call	30721	60000	1	Ultrasound recording
BP1	2019-05-25	BP1_AR_US1_20190525_180500.flac	A1 bat call	33568		2884	2024.3	2031.9	7.60000000000014							A1 bat call	29761	38881	1	Ultrasound recording
BP2	2019-05-31	BP2_PC_US4_20190531_193450.flac	A1 bat call	25130		2961	168.9	174	5.09999999999999							A1 bat call	27841	42721	1	Point count
BP2	2019-05-31	BP2_PC_US4_20190531_193450.flac	A1 bat call	24411		2961	1	39	38							A1 bat call	28561	44401	1	Point count
BP2	2019-05-31	BP2_PC_US4_20190531_193450.flac	A1 bat call	24417		2961	71	83	12							A1 bat call	29761	37441	1	Point count
BP2	2019-05-31	BP2_PC_US4_20190531_193450.flac	A1 bat call	34946	598	2961	49	61	12						ID:598	A1 bat call	26881	38881	1	Point count
BP2	2019-05-31	BP2_PC_US4_20190531_193450.flac	A1 bat call	34951		2961	104.7	152	47.3							A1 bat call	30001	45601	1	Point count
BP2	2019-05-31	BP2_PC_US4_20190531_193450.flac	A1 bat call	34958		2961	517.1	523.3	6.19999999999993							A1 bat call	28801	44401	1	Point count
BP2	2019-05-31	BP2_PC_US4_20190531_192040.flac	A1 bat call	25313		2952	8	13.4	5.4							A1 bat call	28321	40321	1	Point count
BP2	2019-05-31	BP2_PC_US4_20190531_192040.flac	A1 bat call	24381		2952	160.9	168	7.09999999999999							A1 bat call	30721	75120	1	Point count
BP2	2019-05-31	BP2_PC_US4_20190531_192040.flac	A1 bat call	24393		2952	215	308	93							A1 bat call	29521	39121	1	Point count
BP2	2019-05-31	BP2_PC_US4_20190531_192040.flac	A1 bat call	34931		2952	31	36.3	5.3							A1 bat call	30644	41178	1	Point count
BP2	2019-05-31	BP2_PC_US4_20190531_192040.flac	A1 bat call	34932		2952	46	55.9	9.9							A1 bat call	30405	39742	1	Point count
BP2	2019-05-31	BP2_PC_US4_20190531_192040.flac	A1 bat call	34935		2952	119.5	132.6	13.1							A1 bat call	23281	42001	1	Point count
BP2	2019-05-31	BP2_PC_US4_20190531_192040.flac	A1 bat call	34937		2952	175.1	179.4	4.30000000000001							A1 bat call	30961	44161	1	Point count
BP2	2019-05-31	BP2_PC_US4_20190531_192040.flac	A1 bat call	34938		2952	189	204	15							A1 bat call	31441	68400	1	Point count
BP2	2019-05-31	BP2_PC_US4_20190531_192040.flac	A1 bat call	34940		2952	533	615	82							A1 bat call	29780	44986	1	Point count
BP2	2019-05-31	BP2_PC_US4_20190531_192040.flac	A1 bat call	34941		2952	500.7	507.5	6.80000000000001							A1 bat call	29780	40551	1	Point count
BP2	2019-05-31	BP2_PC_US4_20190531_192040.flac	A1 bat call	34942		2952	409	451	42	30983	45860	31445	51	14	FE: 30983, CL: 14, CI: 51, S: 45860,E: 31445	A1 bat call	16561	79680	1	Point count
BP2	2019-05-31	BP2_PC_US4_20190531_192040.flac	A1 bat call	34943		2952	464	480	16							A1 bat call	28801	58080	1	Point count
BP2	2019-05-21	BP2_PC_US4_20190521_195946.flac	A1 bat call	25593		2963	62	68.6	6.59999999999999							A1 bat call	29761	39841	1	Point count
BP1	2019-05-25	BP1_AR_US1_20190525_202623.flac	A1 bat call	25631		2889	173.8	181.8	8							A1 bat call	29041	37441	1	Ultrasound recording
BP1	2019-05-25	BP1_AR_US1_20190525_202623.flac	A1 bat call	25635		2889	456.3	464.3	8							A1 bat call	29281	41041	1	Ultrasound recording
BP1	2019-05-25	BP1_AR_US1_20190525_202623.flac	A1 bat call	25637		2889	65.9	74.2	8.3							A1 bat call	34321	42001	1	Ultrasound recording
BP1	2019-05-25	BP1_AR_US1_20190525_202623.flac	A1 bat call	25639		2889	563.3	606	42.7000000000001							A1 bat call	29521	40000	1	Ultrasound recording
BP1	2019-05-25	BP1_AR_US1_20190525_202623.flac	A1 bat call	25644		2889	1096	1108	12							A1 bat call	29041	37681	1	Ultrasound recording
BP1	2019-05-25	BP1_AR_US1_20190525_202623.flac	A1 bat call	25645		2889	1167.8	1173.7	5.90000000000009							A1 bat call	30481	38881	1	Ultrasound recording
BP1	2019-05-25	BP1_AR_US1_20190525_202623.flac	A1 bat call	25653		2889	1731	1747	16							A1 bat call	24241	38161	1	Ultrasound recording
BP1	2019-05-25	BP1_AR_US1_20190525_202623.flac	A1 bat call	25654		2889	1771	1782	11							A1 bat call	29281	38881	1	Ultrasound recording
BP1	2019-05-25	BP1_AR_US1_20190525_202623.flac	A1 bat call	25656		2889	1900	1937	37							A1 bat call	30241	45121	1	Ultrasound recording
BP1	2019-05-25	BP1_AR_US1_20190525_202623.flac	A1 bat call	25658		2889	1956.8	1964.8	8							A1 bat call	30241	42001	1	Ultrasound recording
BP1	2019-05-25	BP1_AR_US1_20190525_202623.flac	A1 bat call	25664		2889	2267	2277	10							A1 bat call	30001	39121	1	Ultrasound recording
BP1	2019-05-25	BP1_AR_US1_20190525_202623.flac	A1 bat call	25666		2889	2513	2543	30							A1 bat call	29281	39601	1	Ultrasound recording
BP1	2019-05-25	BP1_AR_US1_20190525_202623.flac	A1 bat call	25281		2889	29	40	11							A1 bat call	29761	38161	1	Ultrasound recording
BP1	2019-05-25	BP1_AR_US1_20190525_202623.flac	A1 bat call	25288		2889	207	226	19							A1 bat call	30721	44881	1	Ultrasound recording
BP1	2019-05-25	BP1_AR_US1_20190525_202623.flac	A1 bat call	25289		2889	207	226	19							A1 bat call	30721	44881	1	Ultrasound recording
BP1	2019-05-25	BP1_AR_US1_20190525_202623.flac	A1 bat call	25297		2889	712	733	21							A1 bat call	29041	44880	1	Ultrasound recording
BP1	2019-05-25	BP1_AR_US1_20190525_202623.flac	A1 bat call	25299		2889	805	828	23							A1 bat call	30241	46561	1	Ultrasound recording
BP1	2019-05-25	BP1_AR_US1_20190525_202623.flac	A1 bat call	25301		2889	848	873	25							A1 bat call	30241	37921	1	Ultrasound recording
BP1	2019-05-25	BP1_AR_US1_20190525_202623.flac	A1 bat call	25349		2889	2137	2142.9	5.90000000000009							A1 bat call	32000	45373	1	Ultrasound recording
BP1	2019-05-25	BP1_AR_US1_20190525_202623.flac	A1 bat call	25352		2889	2231.1	2238.9	7.80000000000018							A1 bat call	30329	36776	1	Ultrasound recording
BP1	2019-05-25	BP1_AR_US1_20190525_202623.flac	A1 bat call	33247		2889	109	119	10							A1 bat call	30766	33109	1	Ultrasound recording
BP1	2019-05-25	BP1_AR_US1_20190525_202623.flac	A1 bat call	35311		2889	1631	1644	13							A1 bat call	31201	40081	1	Ultrasound recording
BP1	2019-05-28	BP1_AR_US1_20190528_185230.flac	A1 bat call	25682		2903	489.3	492.5	3.19999999999999							A1 bat call	17521	41761	1	Ultrasound recording
BP1	2019-05-28	BP1_AR_US1_20190528_185230.flac	A1 bat call	25684		2903	585	601	16							A1 bat call	24001	37201	1	Ultrasound recording
BP1	2019-05-28	BP1_AR_US1_20190528_185230.flac	A1 bat call	25726		2903	2175	2186	11							A1 bat call	29041	41521	1	Ultrasound recording
BP1	2019-05-28	BP1_AR_US1_20190528_185230.flac	A1 bat call	25435		2903	106.6	111.4	4.80000000000001							A1 bat call	30884	45727	1	Ultrasound recording
BP1	2019-05-28	BP1_AR_US1_20190528_185230.flac	A1 bat call	25443		2903	330	357	27							A1 bat call	30405	45727	1	Ultrasound recording
BP1	2019-05-28	BP1_AR_US1_20190528_185230.flac	A1 bat call	25459		2903	173	254	81							A1 bat call	30961	47761	1	Ultrasound recording
BP1	2019-05-28	BP1_AR_US1_20190528_185230.flac	A1 bat call	25461		2903	430	490	60							A1 bat call	31000	53760	1	Ultrasound recording
BP1	2019-05-28	BP1_AR_US1_20190528_185230.flac	A1 bat call	34696		2903	699	718	19							A1 bat call	30740	36404	1	Ultrasound recording
BP1	2019-05-28	BP1_AR_US1_20190528_185230.flac	A1 bat call	34697		2903	745	760	15							A1 bat call	30882	36970	1	Ultrasound recording
BP1	2019-05-28	BP1_AR_US1_20190528_185230.flac	A1 bat call	34704		2903	1371	1436	65							A1 bat call	30655	38395	1	Ultrasound recording
BP1	2019-05-28	BP1_AR_US1_20190528_185230.flac	A1 bat call	34709		2903	995.7	1002.9	7.19999999999993							A1 bat call	31346	34990	1	Ultrasound recording
BP1	2019-05-28	BP1_AR_US1_20190528_185230.flac	A1 bat call	34710		2903	1010	1022	12							A1 bat call	29938	33251	1	Ultrasound recording
BP1	2019-05-28	BP1_AR_US1_20190528_185230.flac	A1 bat call	34711		2903	1042.1	1049.9	7.80000000000018							A1 bat call	31264	33417	1	Ultrasound recording
BP1	2019-05-28	BP1_AR_US1_20190528_185230.flac	A1 bat call	34712		2903	1097	1114	17							A1 bat call	31429	36812	1	Ultrasound recording
BP1	2019-05-28	BP1_AR_US1_20190528_185230.flac	A1 bat call	34714		2903	1187	1199	12							A1 bat call	30684	35901	1	Ultrasound recording
BP1	2019-05-28	BP1_AR_US1_20190528_185230.flac	A1 bat call	34716		2903	1252	1274	22							A1 bat call	30353	35322	1	Ultrasound recording
BP1	2019-05-28	BP1_AR_US1_20190528_185230.flac	A1 bat call	34718		2903	1337	1350	13							A1 bat call	30932	35322	1	Ultrasound recording
BP1	2019-05-28	BP1_AR_US1_20190528_185230.flac	A1 bat call	34724		2903	1518	1542	24							A1 bat call	30518	37061	1	Ultrasound recording
BP1	2019-05-28	BP1_AR_US1_20190528_185230.flac	A1 bat call	34726		2903	1552	1581	29							A1 bat call	31098	37972	1	Ultrasound recording
BP1	2019-05-28	BP1_AR_US1_20190528_185230.flac	A1 bat call	34727		2903	1487	1504	17							A1 bat call	30932	36647	1	Ultrasound recording
BP1	2019-05-28	BP1_AR_US1_20190528_185230.flac	A1 bat call	34737		2903	1724	1737	13							A1 bat call	31516	37186	1	Ultrasound recording
BP1	2019-05-28	BP1_AR_US1_20190528_185230.flac	A1 bat call	34741		2903	1865	1900	35							A1 bat call	30301	40966	1	Ultrasound recording
BP1	2019-05-28	BP1_AR_US1_20190528_185230.flac	A1 bat call	34746		2903	1905.9	1915.1	9.19999999999982							A1 bat call	30649	34148	1	Ultrasound recording
BP1	2019-05-28	BP1_AR_US1_20190528_185230.flac	A1 bat call	34749		2903	1930	1988	58							A1 bat call	30130	48922	1	Ultrasound recording
BP1	2019-05-28	BP1_AR_US1_20190528_185230.flac	A1 bat call	34760		2903	2235	2327	92							A1 bat call	29853	45425	1	Ultrasound recording
BP1	2019-05-28	BP1_AR_US1_20190528_185230.flac	A1 bat call	34761		2903	2342	2382	40							A1 bat call	30866	39348	1	Ultrasound recording
BP1	2019-05-28	BP1_AR_US1_20190528_185230.flac	A1 bat call	34767		2903	2604.3	2611.5	7.19999999999982							A1 bat call	30993	33651	1	Ultrasound recording
BP1	2019-05-28	BP1_AR_US1_20190528_185230.flac	A1 bat call	34774		2903	2647.2	2657.1	9.90000000000009							A1 bat call	30613	33778	1	Ultrasound recording
BP1	2019-05-28	BP1_AR_US1_20190528_185230.flac	A1 bat call	34779		2903	2669	2691	22							A1 bat call	30916	36246	1	Ultrasound recording
BP1	2019-05-28	BP1_AR_US1_20190528_185230.flac	A1 bat call	35164		2903	18	97	79							A1 bat call	29676	45595	1	Ultrasound recording
BP1	2019-05-28	BP1_AR_US1_20190528_185230.flac	A1 bat call	35165		2903	126	167	41							A1 bat call	25518	41843	1	Ultrasound recording
BP1	2019-05-28	BP1_AR_US1_20190528_185230.flac	A1 bat call	35168		2903	283	292.4	9.39999999999998							A1 bat call	30284	35455	1	Ultrasound recording
BP1	2019-05-28	BP1_AR_US1_20190528_185230.flac	A1 bat call	35194		2903	2004.6	2010.6	6							A1 bat call	34134	37520	1	Ultrasound recording
BP1	2019-05-28	BP1_AR_US1_20190528_185230.flac	A1 bat call	35195		2903	2017	2030	13							A1 bat call	27560	40906	1	Ultrasound recording
BP1	2019-05-28	BP1_AR_US1_20190528_185230.flac	A1 bat call	35197		2903	2082.6	2089.5	6.90000000000009							A1 bat call	30847	36823	1	Ultrasound recording
BP1	2019-05-28	BP1_AR_US1_20190528_185230.flac	A1 bat call	35198		2903	2071.8	2078.6	6.79999999999973							A1 bat call	27361	33536	1	Ultrasound recording
BP1	2019-05-28	BP1_AR_US1_20190528_185230.flac	A1 bat call	35200		2903	2525	2552	27							A1 bat call	31363	35125	1	Ultrasound recording
BP3	2019-05-25	BP3_PC_US4_20190525_193601.flac	A1 bat call	26143		2985	497	514	17							A1 bat call	28321	42961	1	Point count
BP3	2019-05-25	BP3_PC_US4_20190525_193601.flac	A1 bat call	26145		2985	562	565.7	3.70000000000005							A1 bat call	30001	39841	1	Point count
BP3	2019-05-25	BP3_PC_US4_20190525_193601.flac	A1 bat call	26146		2985	591.7	595.7	4							A1 bat call	29281	42961	1	Point count
BP3	2019-05-25	BP3_PC_US4_20190525_193601.flac	A1 bat call	24584		2985	40.9	42.8	1.9							A1 bat call	30405	63203	1	Point count
BP3	2019-05-25	BP3_PC_US4_20190525_193601.flac	A1 bat call	24585		2985	70.3	74.5	4.2							A1 bat call	31123	37348	1	Point count
BP3	2019-05-25	BP3_PC_US4_20190525_193601.flac	A1 bat call	24587		2985	95.2	104.5	9.3							A1 bat call	29761	35521	1	Point count
BP3	2019-05-25	BP3_PC_US4_20190525_193601.flac	A1 bat call	24591		2985	133.5	142.8	9.30000000000001							A1 bat call	30241	36001	1	Point count
BP3	2019-05-25	BP3_PC_US4_20190525_193601.flac	A1 bat call	24595		2985	193	204.4	11.4							A1 bat call	30961	45361	1	Point count
BP3	2019-05-25	BP3_PC_US4_20190525_193601.flac	A1 bat call	24596		2985	233	243	10							A1 bat call	23281	45121	1	Point count
BP3	2019-05-25	BP3_PC_US4_20190525_193601.flac	A1 bat call	24598		2985	259	260.8	1.80000000000001							A1 bat call	30241	36961	1	Point count
BP3	2019-05-25	BP3_PC_US4_20190525_193601.flac	A1 bat call	24600		2985	300	318	18							A1 bat call	28801	37921	1	Point count
BP3	2019-05-25	BP3_PC_US4_20190525_193601.flac	A1 bat call	24605		2985	348	364	16							A1 bat call	30001	37441	1	Point count
BP3	2019-05-25	BP3_PC_US4_20190525_193601.flac	A1 bat call	24611		2985	446.3	449.7	3.39999999999998							A1 bat call	30241	40321	1	Point count
BP3	2019-05-25	BP3_PC_US4_20190525_190921.flac	A1 bat call	26151		2988	621.7	628	6.29999999999996							A1 bat call	29761	36721	1	Point count
BP3	2019-05-25	BP3_PC_US4_20190525_190921.flac	A1 bat call	24551		2988	177.3	187.2	9.89999999999998							A1 bat call	30241	36481	1	Point count
BP3	2019-05-25	BP3_PC_US4_20190525_190921.flac	A1 bat call	24557		2988	316.2	328	11.8							A1 bat call	29041	36001	1	Point count
BP3	2019-05-25	BP3_PC_US4_20190525_190921.flac	A1 bat call	24561		2988	572.5	576.6	4.10000000000002							A1 bat call	26401	31201	1	Point count
BP3	2019-05-25	BP3_PC_US4_20190525_190921.flac	A1 bat call	33825		2988	20.3	23.8	3.5							A1 bat call	31051	34830	1	Point count
BP3	2019-05-25	BP3_PC_US4_20190525_190921.flac	A1 bat call	33826		2988	80	90	10							A1 bat call	31111	33990	1	Point count
BP3	2019-05-25	BP3_PC_US4_20190525_190921.flac	A1 bat call	33828		2988	202.2	210.2	8							A1 bat call	30496	34145	1	Point count
BP3	2019-05-25	BP3_PC_US4_20190525_190921.flac	A1 bat call	33829		2988	253	287	34							A1 bat call	31515	35418	1	Point count
BP1	2019-05-25	BP1_AR_US1_20190525_185207.flac	A1 bat call	26161		2885	192	205	13							A1 bat call	29521	42241	1	Ultrasound recording
BP1	2019-05-25	BP1_AR_US1_20190525_185207.flac	A1 bat call	26165		2885	279	284.3	5.30000000000001							A1 bat call	28081	37201	1	Ultrasound recording
BP1	2019-05-25	BP1_AR_US1_20190525_185207.flac	A1 bat call	26166		2885	596.6	602.1	5.5							A1 bat call	24001	32401	1	Ultrasound recording
BP1	2019-05-25	BP1_AR_US1_20190525_185207.flac	A1 bat call	26185		2885	1715.8	1722.5	6.70000000000005							A1 bat call	23521	37441	1	Ultrasound recording
BP1	2019-05-25	BP1_AR_US1_20190525_185207.flac	A1 bat call	26187		2885	1793	1804	11							A1 bat call	28081	35521	1	Ultrasound recording
BP1	2019-05-25	BP1_AR_US1_20190525_185207.flac	A1 bat call	26190		2885	1889.8	1899.7	9.90000000000009							A1 bat call	28801	40801	1	Ultrasound recording
BP1	2019-05-25	BP1_AR_US1_20190525_185207.flac	A1 bat call	26192		2885	2052.1	2083	30.9000000000001							A1 bat call	29761	35761	1	Ultrasound recording
BP1	2019-05-25	BP1_AR_US1_20190525_185207.flac	A1 bat call	26197		2885	2203	2213	10							A1 bat call	29281	38161	1	Ultrasound recording
BP1	2019-05-25	BP1_AR_US1_20190525_185207.flac	A1 bat call	26201		2885	2324.2	2333.6	9.40000000000009							A1 bat call	29521	37441	1	Ultrasound recording
BP1	2019-05-25	BP1_AR_US1_20190525_185207.flac	A1 bat call	26209		2885	2500	2523	23							A1 bat call	29281	43921	1	Ultrasound recording
BP1	2019-05-25	BP1_AR_US1_20190525_185207.flac	A1 bat call	25218		2885	337	349	12							A1 bat call	30961	39841	1	Ultrasound recording
BP1	2019-05-25	BP1_AR_US1_20190525_185207.flac	A1 bat call	25227		2885	780	791	11							A1 bat call	30481	36241	1	Ultrasound recording
BP1	2019-05-25	BP1_AR_US1_20190525_185207.flac	A1 bat call	25230		2885	1113	1124.2	11.2							A1 bat call	30241	46561	1	Ultrasound recording
BP1	2019-05-25	BP1_AR_US1_20190525_185207.flac	A1 bat call	25231		2885	1161	1176	15							A1 bat call	30241	41041	1	Ultrasound recording
BP1	2019-05-25	BP1_AR_US1_20190525_185207.flac	A1 bat call	25234		2885	1267	1279	12							A1 bat call	30001	36241	1	Ultrasound recording
BP1	2019-05-25	BP1_AR_US1_20190525_185207.flac	A1 bat call	25241		2885	1466	1477.5	11.5							A1 bat call	29521	33841	1	Ultrasound recording
BP1	2019-05-25	BP1_AR_US1_20190525_185207.flac	A1 bat call	25249		2885	1674	1681.5	7.5							A1 bat call	31201	44641	1	Ultrasound recording
BP1	2019-05-25	BP1_AR_US1_20190525_185207.flac	A1 bat call	25258		2885	1814	1834	20							A1 bat call	29521	44401	1	Ultrasound recording
BP1	2019-05-25	BP1_AR_US1_20190525_185207.flac	A1 bat call	25261		2885	1868	1882	14							A1 bat call	28561	53040	1	Ultrasound recording
BP1	2019-05-25	BP1_AR_US1_20190525_185207.flac	A1 bat call	33232		2885	6.7	15.1	8.4							A1 bat call	29761	36721	1	Ultrasound recording
BP1	2019-05-25	BP1_AR_US1_20190525_185207.flac	A1 bat call	33237		2885	118.8	128	9.2							A1 bat call	30241	38881	1	Ultrasound recording
BP1	2019-05-25	BP1_AR_US1_20190525_185207.flac	A1 bat call	33239		2885	145	160	15							A1 bat call	31921	37921	1	Ultrasound recording
BP1	2019-05-25	BP1_AR_US1_20190525_185207.flac	A1 bat call	33579		2885	527	541	14							A1 bat call	29521	39601	1	Ultrasound recording
BP1	2019-05-25	BP1_AR_US1_20190525_185207.flac	A1 bat call	33582		2885	693	703	10							A1 bat call	31201	40081	1	Ultrasound recording
BP1	2019-05-25	BP1_AR_US1_20190525_185207.flac	A1 bat call	33583		2885	731	742	11							A1 bat call	30644	43093	1	Ultrasound recording
BP1	2019-05-25	BP1_AR_US1_20190525_185207.flac	A1 bat call	33586		2885	953	964	11							A1 bat call	30331	35823	1	Ultrasound recording
BP1	2019-05-25	BP1_AR_US1_20190525_185207.flac	A1 bat call	33587		2885	1010	1021	11							A1 bat call	31921	37681	1	Ultrasound recording
BP1	2019-05-25	BP1_AR_US1_20190525_185207.flac	A1 bat call	33589		2885	1205	1208.2	3.20000000000005							A1 bat call	32161	37681	1	Ultrasound recording
BP1	2019-05-25	BP1_AR_US1_20190525_185207.flac	A1 bat call	33591		2885	1343	1349.2	6.20000000000005							A1 bat call	32161	37441	1	Ultrasound recording
BP1	2019-05-25	BP1_AR_US1_20190525_185207.flac	A1 bat call	33597		2885	1640.3	1645.2	4.90000000000009							A1 bat call	31681	39841	1	Ultrasound recording
BP1	2019-05-25	BP1_AR_US1_20190525_185207.flac	A1 bat call	33603		2885	2159.3	2168.7	9.39999999999964							A1 bat call	31201	40081	1	Ultrasound recording
BP1	2019-05-25	BP1_AR_US1_20190525_185207.flac	A1 bat call	33709		2885	1944.9	1952	7.09999999999991							A1 bat call	29281	36001	1	Ultrasound recording
BP3	2019-05-31	BP3_AR_US1_20190531_180600.flac	A1 bat call	27332		2994	2038	2041	3							A1 bat call	27841	36961	1	Ultrasound recording
BP3	2019-05-31	BP3_AR_US1_20190531_180600.flac	A1 bat call	27334		2994	2069.5	2077.4	7.90000000000009							A1 bat call	28081	37201	1	Ultrasound recording
BP3	2019-05-31	BP3_AR_US1_20190531_180600.flac	A1 bat call	27338		2994	2199.3	2209.2	9.89999999999964							A1 bat call	29041	38401	1	Ultrasound recording
BP3	2019-05-31	BP3_AR_US1_20190531_180600.flac	A1 bat call	27349		2994	2708	2719	11							A1 bat call	28561	48720	1	Ultrasound recording
BP3	2019-05-31	BP3_AR_US1_20190531_180600.flac	A1 bat call	34374		2994	1355.2	1357.9	2.70000000000005							A1 bat call	28066	31240	1	Ultrasound recording
BP3	2019-05-31	BP3_AR_US1_20190531_180600.flac	A1 bat call	34380		2994	1814.7	1819.3	4.59999999999991							A1 bat call	25681	48480	1	Ultrasound recording
BP3	2019-05-31	BP3_AR_US1_20190531_180600.flac	A1 bat call	34387		2994	1932	1947	15							A1 bat call	28011	39502	1	Ultrasound recording
BP3	2019-05-31	BP3_AR_US1_20190531_180600.flac	A1 bat call	34389		2994	1989.6	1996.1	6.5							A1 bat call	31681	39361	1	Ultrasound recording
BP3	2019-05-31	BP3_AR_US1_20190531_180600.flac	A1 bat call	34392		2994	2054	2059.5	5.5							A1 bat call	29447	43811	1	Ultrasound recording
BP3	2019-05-31	BP3_AR_US1_20190531_180600.flac	A1 bat call	34395		2994	2120.6	2130.5	9.90000000000009							A1 bat call	29521	41521	1	Ultrasound recording
BP3	2019-05-31	BP3_AR_US1_20190531_180600.flac	A1 bat call	34397		2994	2226.2	2234.1	7.90000000000009							A1 bat call	29281	39841	1	Ultrasound recording
BP3	2019-05-31	BP3_AR_US1_20190531_180600.flac	A1 bat call	34398		2994	2275.2	2280.7	5.5							A1 bat call	24659	39741	1	Ultrasound recording
BP3	2019-05-31	BP3_AR_US1_20190531_180600.flac	A1 bat call	34399		2994	2339	2378	39	32761	35231	31031	413	66	FE: 32761, CL: 66, CI: 413, S: 35231, E: 31031	A1 bat call	29521	39361	1	Ultrasound recording
BP3	2019-05-31	BP3_AR_US1_20190531_194016.flac	A1 bat call	27358		2996	1092	1094.3	2.29999999999995							A1 bat call	30481	53760	1	Ultrasound recording
BP3	2019-05-31	BP3_AR_US1_20190531_194016.flac	A1 bat call	27369		2996	1488	1494	6							A1 bat call	22561	37500	1	Ultrasound recording
BP3	2019-05-31	BP3_AR_US1_20190531_194016.flac	A1 bat call	33870		2996	848.1	850.4	2.29999999999995							A1 bat call	31045	48716	1	Ultrasound recording
BP3	2019-05-31	BP3_AR_US1_20190531_194016.flac	A1 bat call	33876		2996	1145.7	1154.9	9.20000000000005							A1 bat call	31374	37738	1	Ultrasound recording
BP3	2019-05-31	BP3_AR_US1_20190531_194016.flac	A1 bat call	33893		2996	1749.3	1757.2	7.90000000000009							A1 bat call	31681	50880	1	Ultrasound recording
BP3	2019-05-31	BP3_AR_US1_20190531_194016.flac	A1 bat call	33895		2996	1828.7	1836.1	7.39999999999986							A1 bat call	30241	33121	1	Ultrasound recording
BP3	2019-05-31	BP3_AR_US1_20190531_194016.flac	A1 bat call	33899		2996	1942.6	1945.3	2.70000000000005						TD: NA , UD: NA , Maneuver: NA , large eyes: NA , large ears: NA , Comments: NA , Photos: NA	A1 bat call	31100	50510	1	Ultrasound recording
BP3	2019-05-31	BP3_AR_US1_20190531_194016.flac	A1 bat call	33900		2996	1961.7	1963.8	2.09999999999991							A1 bat call	30988	47705	1	Ultrasound recording
BP3	2019-05-31	BP3_AR_US1_20190531_194016.flac	A1 bat call	33901		2996	2028.7	2031.4	2.70000000000005							A1 bat call	31399	45208	1	Ultrasound recording
BP3	2019-05-31	BP3_AR_US1_20190531_194016.flac	A1 bat call	33903		2996	2335	2349	14							A1 bat call	30538	58126	1	Ultrasound recording
BP3	2019-05-31	BP3_AR_US1_20190531_194016.flac	A1 bat call	33905		2996	2387	2404	17							A1 bat call	31279	58730	1	Ultrasound recording
BP3	2019-05-31	BP3_AR_US1_20190531_194016.flac	A1 bat call	33906		2996	2454.6	2458	3.40000000000009							A1 bat call	30447	44256	1	Ultrasound recording
BP3	2019-05-31	BP3_AR_US1_20190531_194016.flac	A1 bat call	33907		2996	2630.5	2642	11.5							A1 bat call	29041	40561	1	Ultrasound recording
BP3	2019-05-31	BP3_AR_US1_20190531_185306.flac	A1 bat call	27381		2998	38	50	12							A1 bat call	20401	31201	1	Ultrasound recording
BP3	2019-05-31	BP3_AR_US1_20190531_185306.flac	A1 bat call	27382		2998	74.5	83.2	8.7							A1 bat call	29281	41521	1	Ultrasound recording
BP3	2019-05-31	BP3_AR_US1_20190531_185306.flac	A1 bat call	27386		2998	116	123.3	7.3							A1 bat call	24721	35521	1	Ultrasound recording
BP3	2019-05-31	BP3_AR_US1_20190531_185306.flac	A1 bat call	27391		2998	195.1	203.4	8.30000000000001							A1 bat call	27841	41041	1	Ultrasound recording
BP3	2019-05-31	BP3_AR_US1_20190531_185306.flac	A1 bat call	27394		2998	318	337	19							A1 bat call	30721	51600	1	Ultrasound recording
BP3	2019-05-31	BP3_AR_US1_20190531_185306.flac	A1 bat call	27396		2998	343.2	350	6.80000000000001							A1 bat call	29761	39841	1	Ultrasound recording
BP3	2019-05-31	BP3_AR_US1_20190531_185306.flac	A1 bat call	27397		2998	382.9	388.3	5.40000000000003							A1 bat call	30481	46801	1	Ultrasound recording
BP3	2019-05-31	BP3_AR_US1_20190531_185306.flac	A1 bat call	27400		2998	474.3	481.7	7.39999999999998							A1 bat call	29041	41041	1	Ultrasound recording
BP3	2019-05-31	BP3_AR_US1_20190531_185306.flac	A1 bat call	27401		2998	498.7	507.2	8.5							A1 bat call	30241	41041	1	Ultrasound recording
BP3	2019-05-31	BP3_AR_US1_20190531_185306.flac	A1 bat call	27410		2998	1298.7	1300.9	2.20000000000005							A1 bat call	30481	50880	1	Ultrasound recording
BP3	2019-05-31	BP3_AR_US1_20190531_185306.flac	A1 bat call	27411		2998	1347.2	1352.8	5.59999999999991							A1 bat call	31681	45121	1	Ultrasound recording
BP3	2019-05-31	BP3_AR_US1_20190531_185306.flac	A1 bat call	27412		2998	1367.3	1374.4	7.10000000000014							A1 bat call	31201	46561	1	Ultrasound recording
BP3	2019-05-31	BP3_AR_US1_20190531_185306.flac	A1 bat call	27414		2998	1448	1459	11							A1 bat call	30481	58560	1	Ultrasound recording
BP3	2019-05-31	BP3_AR_US1_20190531_185306.flac	A1 bat call	27415		2998	1471.6	1474.5	2.90000000000009							A1 bat call	30721	54720	1	Ultrasound recording
BP3	2019-05-31	BP3_AR_US1_20190531_185306.flac	A1 bat call	27416		2998	1485.2	1493	7.79999999999996							A1 bat call	24961	41041	1	Ultrasound recording
BP3	2019-05-31	BP3_AR_US1_20190531_185306.flac	A1 bat call	27418		2998	1561.7	1567.7	6							A1 bat call	29761	51360	1	Ultrasound recording
BP3	2019-05-31	BP3_AR_US1_20190531_185306.flac	A1 bat call	27419		2998	1645.1	1650.9	5.80000000000018							A1 bat call	28321	43201	1	Ultrasound recording
BP3	2019-05-31	BP3_AR_US1_20190531_185306.flac	A1 bat call	27421		2998	1694.1	1703.4	9.30000000000018							A1 bat call	30721	44881	1	Ultrasound recording
BP3	2019-05-31	BP3_AR_US1_20190531_185306.flac	A1 bat call	27422		2998	1709.2	1718	8.79999999999996							A1 bat call	30001	49920	1	Ultrasound recording
BP3	2019-05-31	BP3_AR_US1_20190531_185306.flac	A1 bat call	34378		2998	1423	1436	13							A1 bat call	31603	57285	1	Ultrasound recording
BP3	2019-05-31	BP3_AR_US1_20190531_185306.flac	A1 bat call	34393		2998	1382	1401	19							A1 bat call	22337	70632	1	Ultrasound recording
BP3	2019-05-31	BP3_AR_US1_20190531_185306.flac	A1 bat call	34394		2998	1382	1401	19							A1 bat call	22337	70632	1	Ultrasound recording
BP3	2019-05-31	BP3_AR_US1_20190531_185306.flac	A1 bat call	34396		2998	1401	1415	14							A1 bat call	31724	65692	1	Ultrasound recording
BP3	2019-05-24	BP3_AR_US1_20190524_211537.flac	A1 bat call	27510		2974	1764.3	1769.3	5							A1 bat call	29761	42001	1	Ultrasound recording
BP3	2019-05-24	BP3_AR_US1_20190524_194020.flac	A1 bat call	27550		2973	359.7	362.7	3							A1 bat call	30481	42961	1	Ultrasound recording
BP3	2019-05-24	BP3_AR_US1_20190524_194020.flac	A1 bat call	27552		2973	435.8	439.1	3.30000000000001							A1 bat call	30961	57120	1	Ultrasound recording
BP3	2019-05-24	BP3_AR_US1_20190524_194020.flac	A1 bat call	27553		2973	535.5	539.6	4.10000000000002							A1 bat call	31921	47281	1	Ultrasound recording
BP3	2019-05-24	BP3_AR_US1_20190524_194020.flac	A1 bat call	27554		2973	698.2	701.5	3.29999999999995							A1 bat call	31441	48720	1	Ultrasound recording
BP3	2019-05-24	BP3_AR_US1_20190524_194020.flac	A1 bat call	27555		2973	960.3	963	2.70000000000005							A1 bat call	31921	59280	1	Ultrasound recording
BP3	2019-05-24	BP3_AR_US1_20190524_194020.flac	A1 bat call	27557		2973	1106	1117	11							A1 bat call	30481	45601	1	Ultrasound recording
BP3	2019-05-24	BP3_AR_US1_20190524_194020.flac	A1 bat call	27561		2973	2498.6	2502.1	3.5							A1 bat call	34321	52800	1	Ultrasound recording
BP3	2019-05-24	BP3_AR_US1_20190524_194020.flac	A1 bat call	27563		2973	2679.9	2684	4.09999999999991							A1 bat call	30001	41281	1	Ultrasound recording
BP3	2019-05-24	BP3_AR_US1_20190524_194020.flac	A1 bat call	22515		2973	267	282	15							A1 bat call	33360	70000	2	Ultrasound recording
BP3	2019-05-24	BP3_AR_US1_20190524_194020.flac	A1 bat call	22516		2973	296	312	16							A1 bat call	31681	54720	1	Ultrasound recording
BP3	2019-05-24	BP3_AR_US1_20190524_194020.flac	A1 bat call	22518		2973	317	328	11							A1 bat call	33361	58800	1	Ultrasound recording
BP3	2019-05-24	BP3_AR_US1_20190524_194020.flac	A1 bat call	22519		2973	330	345	15							A1 bat call	31201	61440	2	Ultrasound recording
BP3	2019-05-24	BP3_AR_US1_20190524_194020.flac	A1 bat call	22531		2973	639.2	642.2	3							A1 bat call	31681	58320	1	Ultrasound recording
BP3	2019-05-24	BP3_AR_US1_20190524_194020.flac	A1 bat call	22532		2973	661	665	4							A1 bat call	31681	51120	1	Ultrasound recording
BP3	2019-05-21	BP3_AR_US1_20190521_211645.flac	A1 bat call	28556		2967	387.9	397.1	9.20000000000005							A1 bat call	28561	43441	1	Ultrasound recording
BP3	2019-05-21	BP3_AR_US1_20190521_211645.flac	A1 bat call	28557		2967	545.4	551.3	5.89999999999998							A1 bat call	23761	33841	1	Ultrasound recording
BP3	2019-05-21	BP3_AR_US1_20190521_211645.flac	A1 bat call	28558		2967	513.1	518.9	5.79999999999996							A1 bat call	29521	38401	1	Ultrasound recording
BP3	2019-05-21	BP3_AR_US1_20190521_211645.flac	A1 bat call	28560		2967	631.1	639.7	8.60000000000002							A1 bat call	27841	40321	1	Ultrasound recording
BP3	2019-05-21	BP3_AR_US1_20190521_211645.flac	A1 bat call	28566		2967	1257.2	1263.7	6.5							A1 bat call	24001	31681	1	Ultrasound recording
BP3	2019-05-21	BP3_AR_US1_20190521_211645.flac	A1 bat call	28567		2967	1289.8	1299.6	9.79999999999995							A1 bat call	30481	37681	1	Ultrasound recording
BP3	2019-05-21	BP3_AR_US1_20190521_211645.flac	A1 bat call	28568		2967	1322.9	1332.7	9.79999999999995							A1 bat call	26881	36481	1	Ultrasound recording
BP3	2019-05-21	BP3_AR_US1_20190521_211645.flac	A1 bat call	28572		2967	1430.4	1439.1	8.69999999999982							A1 bat call	27841	37201	1	Ultrasound recording
BP3	2019-05-21	BP3_AR_US1_20190521_211645.flac	A1 bat call	28573		2967	1455.7	1462.8	7.09999999999991							A1 bat call	23761	33601	1	Ultrasound recording
BP3	2019-05-21	BP3_AR_US1_20190521_211645.flac	A1 bat call	28574		2967	1473	1483	10							A1 bat call	27601	37921	1	Ultrasound recording
BP3	2019-05-21	BP3_AR_US1_20190521_211645.flac	A1 bat call	28578		2967	1703.1	1712.9	9.80000000000018							A1 bat call	27841	37921	1	Ultrasound recording
BP3	2019-05-21	BP3_AR_US1_20190521_211645.flac	A1 bat call	28579		2967	1736.4	1745.7	9.29999999999995							A1 bat call	28801	36481	1	Ultrasound recording
BP3	2019-05-21	BP3_AR_US1_20190521_211645.flac	A1 bat call	28587		2967	1968	1991	23							A1 bat call	30001	51120	1	Ultrasound recording
BP3	2019-05-21	BP3_AR_US1_20190521_211645.flac	A1 bat call	28597		2967	2249.6	2255.6	6							A1 bat call	28321	34321	1	Ultrasound recording
BP3	2019-05-21	BP3_AR_US1_20190521_211645.flac	A1 bat call	22401		2967	1786.9	1796.1	9.19999999999982							A1 bat call	28561	35761	1	Ultrasound recording
BP3	2019-05-21	BP3_AR_US1_20190521_211645.flac	A1 bat call	22404		2967	1864	1874	10						TD: NA , UD: NA , Maneuver: NA , large eyes: NA , large ears: NA , Comments: NA , Photos: NA	A1 bat call	30000	40000	1	Ultrasound recording
BP3	2019-05-21	BP3_AR_US1_20190521_211645.flac	A1 bat call	22406		2967	1916	1928	12							A1 bat call	29000	40000	1	Ultrasound recording
BP3	2019-05-21	BP3_AR_US1_20190521_211645.flac	A1 bat call	22407		2967	1943	1953	10							A1 bat call	30000	40000	1	Ultrasound recording
BP3	2019-05-21	BP3_AR_US1_20190521_211645.flac	A1 bat call	22410		2967	2011	2047	36							A1 bat call	30000	40000	1	Ultrasound recording
BP3	2019-05-21	BP3_AR_US1_20190521_211645.flac	A1 bat call	22413		2967	2083	2096	13							A1 bat call	30000	38000	1	Ultrasound recording
BP3	2019-05-21	BP3_AR_US1_20190521_211645.flac	A1 bat call	22415		2967	2181	2193	12							A1 bat call	29000	38000	1	Ultrasound recording
BP3	2019-05-21	BP3_AR_US1_20190521_211645.flac	A1 bat call	22418		2967	2296	2308	12						TD: NA , UD: NA , Maneuver: NA , large eyes: NA , large ears: NA , Comments: NA , Photos: NA	A1 bat call	30000	40000	1	Ultrasound recording
BP3	2019-05-21	BP3_AR_US1_20190521_211645.flac	A1 bat call	22421		2967	2449	2455	6							A1 bat call	30000	40000	1	Ultrasound recording
BP3	2019-05-21	BP3_AR_US1_20190521_211645.flac	A1 bat call	28657		2967	1820	1836	16							A1 bat call	29041	35041	1	Ultrasound recording
BP3	2019-05-21	BP3_AR_US1_20190521_211645.flac	A1 bat call	28668		2967	2714	2731	17							A1 bat call	30241	46561	1	Ultrasound recording
BP3	2019-05-21	BP3_AR_US1_20190521_202843.flac	A1 bat call	28617		2968	15.9	20.1	4.2							A1 bat call	30481	43921	1	Ultrasound recording
BP3	2019-05-21	BP3_AR_US1_20190521_202843.flac	A1 bat call	28620		2968	885	905	20							A1 bat call	29761	38641	1	Ultrasound recording
BP3	2019-05-21	BP3_AR_US1_20190521_202843.flac	A1 bat call	28624		2968	2152	2163	11							A1 bat call	29521	40081	1	Ultrasound recording
BP3	2019-05-21	BP3_AR_US1_20190521_202843.flac	A1 bat call	28626		2968	2498.2	2502.5	4.30000000000018							A1 bat call	29041	39361	1	Ultrasound recording
BP3	2019-05-21	BP3_AR_US1_20190521_202843.flac	A1 bat call	28564		2968	37.7	41.8	4.09999999999999							A1 bat call	31523	44896	1	Ultrasound recording
BP3	2019-05-21	BP3_AR_US1_20190521_202843.flac	A1 bat call	28600		2968	247.4	254.7	7.29999999999998							A1 bat call	30721	46321	1	Ultrasound recording
BP3	2019-05-21	BP3_AR_US1_20190521_202843.flac	A1 bat call	28639		2968	1251.2	1260	8.79999999999996							A1 bat call	28561	35041	1	Ultrasound recording
BP3	2019-05-21	BP3_AR_US1_20190521_202843.flac	A1 bat call	34411		2968	710.8	715	4.20000000000005	35077	67545	31443	127	12	FE: 35077, CL: 12, CI: 127, S: 67545, E: 31443	A1 bat call	30721	67920	1	Ultrasound recording
BP3	2019-05-21	BP3_AR_US1_20190521_202843.flac	A1 bat call	34419		2968	339.9	347.2	7.30000000000001							A1 bat call	30511	68139	1	Ultrasound recording
BP3	2019-05-21	BP3_AR_US1_20190521_202843.flac	A1 bat call	34439		2968	2378.7	2386.1	7.40000000000009							A1 bat call	30842	45041	1	Ultrasound recording
BP3	2019-05-21	BP3_AR_US1_20190521_202843.flac	A1 bat call	35120		2968	224.7	228.2	3.5							A1 bat call	31818	52014	1	Ultrasound recording
BP3	2019-05-21	BP3_AR_US1_20190521_180500.flac	A1 bat call	29263		2969	1354.1	1359	4.90000000000009							A1 bat call	27361	36481	1	Ultrasound recording
BP3	2019-05-21	BP3_AR_US1_20190521_180500.flac	A1 bat call	29265		2969	1512.5	1520.3	7.79999999999996							A1 bat call	26881	37201	1	Ultrasound recording
BP3	2019-05-21	BP3_AR_US1_20190521_180500.flac	A1 bat call	29266		2969	1562.5	1614	51.5							A1 bat call	27841	42721	2	Ultrasound recording
BP3	2019-05-21	BP3_AR_US1_20190521_180500.flac	A1 bat call	29268		2969	1717	1722	5							A1 bat call	23041	33121	1	Ultrasound recording
BP3	2019-05-21	BP3_AR_US1_20190521_180500.flac	A1 bat call	29274		2969	2725	2737	12							A1 bat call	28801	62880	1	Ultrasound recording
BP3	2019-05-21	BP3_AR_US1_20190521_180500.flac	A1 bat call	29275		2969	2725	2737	12							A1 bat call	28801	62880	1	Ultrasound recording
BP3	2019-05-21	BP3_AR_US1_20190521_180500.flac	A1 bat call	22227		2969	1258	1262	4							A1 bat call	26000	93360	1	Ultrasound recording
BP3	2019-05-21	BP3_AR_US1_20190521_180500.flac	A1 bat call	27783		2969	1655	1692	37							A1 bat call	29761	46560	1	Ultrasound recording
BP3	2019-05-21	BP3_AR_US1_20190521_180500.flac	A1 bat call	27787		2969	1909	1920	11							A1 bat call	30961	37921	1	Ultrasound recording
BP3	2019-05-21	BP3_AR_US1_20190521_180500.flac	A1 bat call	27790		2969	1979.7	1983.9	4.20000000000005							A1 bat call	31921	44641	1	Ultrasound recording
BP3	2019-05-21	BP3_AR_US1_20190521_180500.flac	A1 bat call	27818		2969	2558	2599	41							A1 bat call	28801	53520	2	Ultrasound recording
BP3	2019-05-21	BP3_AR_US1_20190521_180500.flac	A1 bat call	27819		2969	2613	2667	54							A1 bat call	30967	63362	1	Ultrasound recording
BP3	2019-05-21	BP3_AR_US1_20190521_180500.flac	A1 bat call	34463		2969	2231.4	2238.2	6.79999999999973							A1 bat call	31201	43921	1	Ultrasound recording
BP3	2019-05-21	BP3_AR_US1_20190521_185256.flac	A1 bat call	29282		2970	1011.4	1015.1	3.70000000000005							A1 bat call	30481	52800	1	Ultrasound recording
BP3	2019-05-21	BP3_AR_US1_20190521_185256.flac	A1 bat call	29283		2970	1044.2	1050	5.79999999999996							A1 bat call	30241	45841	1	Ultrasound recording
BP3	2019-05-21	BP3_AR_US1_20190521_185256.flac	A1 bat call	29285		2970	1701.9	1708.1	6.19999999999982							A1 bat call	29761	36721	1	Ultrasound recording
BP3	2019-05-21	BP3_AR_US1_20190521_185256.flac	A1 bat call	29293		2970	2199	2218	19							A1 bat call	29521	56160	1	Ultrasound recording
BP3	2019-05-21	BP3_AR_US1_20190521_185256.flac	A1 bat call	27845		2970	1194.3	1207	12.7							A1 bat call	31276	56950	1	Ultrasound recording
BP3	2019-05-21	BP3_AR_US1_20190521_185256.flac	A1 bat call	27847		2970	1222.6	1228.9	6.30000000000018							A1 bat call	30809	48200	1	Ultrasound recording
BP3	2019-05-21	BP3_AR_US1_20190521_185256.flac	A1 bat call	27865		2970	2369	2374	5							A1 bat call	30481	39841	1	Ultrasound recording
BP3	2019-05-21	BP3_AR_US1_20190521_185256.flac	A1 bat call	27871		2970	2585.6	2595	9.40000000000009							A1 bat call	31201	39361	1	Ultrasound recording
BP3	2019-05-21	BP3_AR_US1_20190521_194053.flac	A1 bat call	29365		2966	1343.2	1349.8	6.59999999999991							A1 bat call	30001	49440	1	Ultrasound recording
BP3	2019-05-21	BP3_AR_US1_20190521_194053.flac	A1 bat call	29371		2966	2265.3	2268.4	3.09999999999991							A1 bat call	30001	46321	1	Ultrasound recording
BP3	2019-05-21	BP3_AR_US1_20190521_194053.flac	A1 bat call	27880		2966	948.9	956.4	7.5							A1 bat call	30481	76800	1	Ultrasound recording
BP3	2019-05-21	BP3_AR_US1_20190521_194053.flac	A1 bat call	27885		2966	1078.4	1085	6.59999999999991							A1 bat call	30985	57455	1	Ultrasound recording
BP3	2019-05-21	BP3_AR_US1_20190521_194053.flac	A1 bat call	27886		2966	1096.3	1101.9	5.60000000000014							A1 bat call	30985	48632	1	Ultrasound recording
BP3	2019-05-21	BP3_AR_US1_20190521_194053.flac	A1 bat call	28529		2966	1032.8	1042	9.20000000000005							A1 bat call	31201	58320	1	Ultrasound recording
BP3	2019-05-21	BP3_AR_US1_20190521_194053.flac	A1 bat call	28552		2966	2688.2	2692.5	4.30000000000018							A1 bat call	31682	50976	1	Ultrasound recording
BP3	2019-05-21	BP3_AR_US1_20190521_194053.flac	A1 bat call	34452		2966	965.7	970.1	4.39999999999998							A1 bat call	31441	63840	1	Ultrasound recording
BP3	2019-05-21	BP3_AR_US1_20190521_194053.flac	A1 bat call	34454		2966	1051	1056.4	5.40000000000009							A1 bat call	30884	56499	1	Ultrasound recording
BP3	2019-05-21	BP3_AR_US1_20190521_194053.flac	A1 bat call	34456		2966	1111	1114.3	3.29999999999995							A1 bat call	30961	60000	1	Ultrasound recording
BP3	2019-05-21	BP3_AR_US1_20190521_194053.flac	A1 bat call	34458		2966	1121.2	1123.9	2.70000000000005							A1 bat call	29761	51600	1	Ultrasound recording
BP3	2019-05-21	BP3_AR_US1_20190521_194053.flac	A1 bat call	34477		2966	1803.1	1806.9	3.80000000000018							A1 bat call	30001	57120	1	Ultrasound recording
BP3	2019-05-21	BP3_AR_US1_20190521_194053.flac	A1 bat call	34488		2966	2446.6	2450.2	3.59999999999991							A1 bat call	31681	50400	1	Ultrasound recording
BP3	2019-05-21	BP3_AR_US1_20190521_194053.flac	A1 bat call	34490		2966	2665	2668	3							A1 bat call	30721	69360	1	Ultrasound recording
BP3	2019-05-21	BP3_AR_US1_20190521_194053.flac	A1 bat call	34491		2966	2669.9	2675	5.09999999999991							A1 bat call	31681	49920	1	Ultrasound recording
BP1	2019-05-28	BP1_AR_US1_20190528_180500.flac	A1 bat call	29580		2906	1275	1297	22							A1 bat call	24697	40132	1	Ultrasound recording
BP1	2019-05-28	BP1_AR_US1_20190528_180500.flac	A1 bat call	29587		2906	2794.1	2796	1.90000000000009							A1 bat call	29107	54685	1	Ultrasound recording
BP1	2019-05-28	BP1_AR_US1_20190528_180500.flac	A1 bat call	28751		2906	1724	1751	27							A1 bat call	27300	50901	1	Ultrasound recording
BP1	2019-05-28	BP1_AR_US1_20190528_180500.flac	A1 bat call	28753		2906	1895.9	1976	80.0999999999999							A1 bat call	23696	37737	1	Ultrasound recording
BP1	2019-05-28	BP1_AR_US1_20190528_180500.flac	A1 bat call	33606		2906	1321	1348	27							A1 bat call	29107	42337	1	Ultrasound recording
BP1	2019-05-28	BP1_AR_US1_20190528_180500.flac	A1 bat call	33607		2906	2015.6	2023.9	8.30000000000018							A1 bat call	25865	37785	1	Ultrasound recording
BP1	2019-05-28	BP1_AR_US1_20190528_180500.flac	A1 bat call	33608		2906	2024	2042	18							A1 bat call	28789	37561	1	Ultrasound recording
BP1	2019-05-28	BP1_AR_US1_20190528_180500.flac	A1 bat call	33612		2906	2681.7	2690.1	8.40000000000009							A1 bat call	30722	38250	1	Ultrasound recording
BP1	2019-05-28	BP1_AR_US1_20190528_180500.flac	A1 bat call	33616		2906	2456	2481	25							A1 bat call	31095	42191	1	Ultrasound recording
BP1	2019-05-28	BP1_AR_US1_20190528_180500.flac	A1 bat call	33618		2906	2501	2545	44							A1 bat call	30086	38358	1	Ultrasound recording
BP1	2019-05-28	BP1_AR_US1_20190528_180500.flac	A1 bat call	33619		2906	2572	2589	17							A1 bat call	30086	44814	1	Ultrasound recording
BP1	2019-05-28	BP1_AR_US1_20190528_180500.flac	A1 bat call	33621		2906	2059	2096	37							A1 bat call	21701	31614	1	Ultrasound recording
BP1	2019-05-28	BP1_AR_US1_20190528_180500.flac	A1 bat call	33622		2906	2111	2180	69							A1 bat call	23577	39383	1	Ultrasound recording
BP1	2019-05-28	BP1_AR_US1_20190528_180500.flac	A1 bat call	33623		2906	2194	2241	47							A1 bat call	30274	42598	1	Ultrasound recording
BP1	2019-05-28	BP1_AR_US1_20190528_180500.flac	A1 bat call	33624		2906	2257	2355	98							A1 bat call	26524	41526	1	Ultrasound recording
BP1	2019-05-28	BP1_AR_US1_20190528_180500.flac	A1 bat call	33625		2906	2393	2449	56							A1 bat call	26524	35632	1	Ultrasound recording
BP1	2019-05-28	BP1_AR_US1_20190528_202743.flac	A1 bat call	30461		2902	2394.3	2401.1	6.79999999999973							A1 bat call	23041	32641	1	Ultrasound recording
BP1	2019-05-28	BP1_AR_US1_20190528_202743.flac	A1 bat call	30462		2902	2581	2593	12							A1 bat call	29521	36241	1	Ultrasound recording
BP1	2019-05-28	BP1_AR_US1_20190528_202743.flac	A1 bat call	34057		2902	132	145	13							A1 bat call	31210	37165	1	Ultrasound recording
BP1	2019-05-28	BP1_AR_US1_20190528_202743.flac	A1 bat call	34069		2902	285	297	12							A1 bat call	31134	45121	1	Ultrasound recording
BP1	2019-05-28	BP1_AR_US1_20190528_202743.flac	A1 bat call	34071		2902	360.6	370.1	9.5							A1 bat call	30459	46400	1	Ultrasound recording
BP1	2019-05-28	BP1_AR_US1_20190528_202743.flac	A1 bat call	34075		2902	420	432	12							A1 bat call	29879	44240	1	Ultrasound recording
BP1	2019-05-28	BP1_AR_US1_20190528_202743.flac	A1 bat call	34303		2902	114.2	121.9	7.7							A1 bat call	30704	37811	1	Ultrasound recording
BP1	2019-05-28	BP1_AR_US1_20190528_202743.flac	A1 bat call	34320		2902	1388.3	1398.3	10							A1 bat call	30001	36001	1	Ultrasound recording
BP1	2019-05-28	BP1_AR_US1_20190528_202743.flac	A1 bat call	34325		2902	1701	1717	16							A1 bat call	30625	41766	1	Ultrasound recording
BP1	2019-05-28	BP1_AR_US1_20190528_202743.flac	A1 bat call	34327		2902	1930	1944	14							A1 bat call	30649	41439	1	Ultrasound recording
BP1	2019-05-28	BP1_AR_US1_20190528_202743.flac	A1 bat call	34350		2902	2743	2757	14							A1 bat call	30001	51120	1	Ultrasound recording
BP2	2019-05-23	BP2_AR_US1_20190523_180500.flac	A1 bat call	30595		2931	1883.1	1890	6.90000000000009							A1 bat call	20641	48240	1	Ultrasound recording
BP2	2019-05-23	BP2_AR_US1_20190523_180500.flac	A1 bat call	30598		2931	2406	2423	17							A1 bat call	29041	42481	1	Ultrasound recording
BP2	2019-05-23	BP2_AR_US1_20190523_180500.flac	A1 bat call	30599		2931	1951.1	1959.6	8.5							A1 bat call	19201	33601	1	Ultrasound recording
BP2	2019-05-23	BP2_AR_US1_20190523_180500.flac	A1 bat call	26507		2931	1743.4	1746.8	3.39999999999986							A1 bat call	29244	49051	1	Ultrasound recording
BP2	2019-05-23	BP2_AR_US1_20190523_180500.flac	A1 bat call	26509		2931	1758	1776	18							A1 bat call	23041	55920	1	Ultrasound recording
BP2	2019-05-23	BP2_AR_US1_20190523_180500.flac	A1 bat call	26518		2931	2610.5	2619	8.5							A1 bat call	25201	43201	1	Ultrasound recording
BP2	2019-05-23	BP2_AR_US1_20190523_180500.flac	A1 bat call	34949		2931	2791	2796	5							A1 bat call	31170	39373	1	Ultrasound recording
BP2	2019-05-23	BP2_AR_US1_20190523_202747.flac	A1 bat call	30601		2936	5	18	13							A1 bat call	30001	46321	1	Ultrasound recording
BP2	2019-05-23	BP2_AR_US1_20190523_202747.flac	A1 bat call	30604		2936	205	216	11							A1 bat call	27361	36481	1	Ultrasound recording
BP2	2019-05-23	BP2_AR_US1_20190523_202747.flac	A1 bat call	30605		2936	243.4	252.8	9.40000000000001							A1 bat call	29521	37921	1	Ultrasound recording
BP2	2019-05-23	BP2_AR_US1_20190523_202747.flac	A1 bat call	30607		2936	479	493	14							A1 bat call	28321	40081	1	Ultrasound recording
BP2	2019-05-23	BP2_AR_US1_20190523_202747.flac	A1 bat call	30611		2936	2044	2049.3	5.30000000000018							A1 bat call	24721	32641	1	Ultrasound recording
BP2	2019-05-23	BP2_AR_US1_20190523_202747.flac	A1 bat call	30612		2936	2574	2587	13							A1 bat call	28561	50160	1	Ultrasound recording
BP2	2019-05-23	BP2_AR_US1_20190523_202747.flac	A1 bat call	26586		2936	101	118	17							A1 bat call	30241	37201	1	Ultrasound recording
BP2	2019-05-23	BP2_AR_US1_20190523_202747.flac	A1 bat call	26587		2936	162	172	10							A1 bat call	30481	48240	1	Ultrasound recording
BP2	2019-05-23	BP2_AR_US1_20190523_202747.flac	A1 bat call	26603		2936	1138.3	1189	50.7000000000001							A1 bat call	27000	67954	2	Ultrasound recording
BP2	2019-05-23	BP2_AR_US1_20190523_202747.flac	A1 bat call	26621		2936	1610	1623	13							A1 bat call	29521	35521	1	Ultrasound recording
BP2	2019-05-23	BP2_AR_US1_20190523_202747.flac	A1 bat call	26635		2936	2172	2186	14							A1 bat call	30961	59520	1	Ultrasound recording
BP2	2019-05-23	BP2_AR_US1_20190523_202747.flac	A1 bat call	26636		2936	2233	2254	21							A1 bat call	31441	50880	1	Ultrasound recording
BP2	2019-05-23	BP2_AR_US1_20190523_202747.flac	A1 bat call	26637		2936	2398.5	2406.8	8.30000000000018							A1 bat call	30961	39601	1	Ultrasound recording
BP2	2019-05-23	BP2_AR_US1_20190523_202747.flac	A1 bat call	26642		2936	2724	2741	17							A1 bat call	30481	50160	1	Ultrasound recording
BP2	2019-05-23	BP2_AR_US1_20190523_202747.flac	A1 bat call	26643		2936	2766	2796	30							A1 bat call	30241	43201	1	Ultrasound recording
BP2	2019-05-26	BP2_AR_US1_20190526_180500.flac	A1 bat call	30618		2937	1301.3	1306.8	5.5							A1 bat call	24961	37441	1	Ultrasound recording
BP2	2019-05-26	BP2_AR_US1_20190526_180500.flac	A1 bat call	30621		2937	2130.7	2139.3	8.60000000000036							A1 bat call	19441	39121	1	Ultrasound recording
BP2	2019-05-26	BP2_AR_US1_20190526_180500.flac	A1 bat call	30623		2937	2783	2796	13							A1 bat call	24721	50400	1	Ultrasound recording
BP2	2019-05-26	BP2_AR_US1_20190526_180500.flac	A1 bat call	26824		2937	1951.7	1964	12.3							A1 bat call	19921	42000	1	Ultrasound recording
BP2	2019-05-26	BP2_AR_US1_20190526_180500.flac	A1 bat call	26828		2937	2067	2089	22							A1 bat call	19441	36241	1	Ultrasound recording
BP2	2019-05-26	BP2_AR_US1_20190526_180500.flac	A1 bat call	26830		2937	2351	2365	14							A1 bat call	30961	44641	1	Ultrasound recording
BP2	2019-05-26	BP2_AR_US1_20190526_180500.flac	A1 bat call	26831		2937	2376	2418	42							A1 bat call	27601	52560	1	Ultrasound recording
BP2	2019-05-26	BP2_AR_US1_20190526_180500.flac	A1 bat call	26835		2937	2498	2530	32							A1 bat call	25440	44600	1	Ultrasound recording
BP2	2019-05-26	BP2_AR_US1_20190526_180500.flac	A1 bat call	26836		2937	2554	2619	65							A1 bat call	27121	54000	1	Ultrasound recording
BP2	2019-05-26	BP2_AR_US1_20190526_180500.flac	A1 bat call	26841		2937	2631	2739	108							A1 bat call	29041	52241	1	Ultrasound recording
BP2	2019-05-30	BP2_AR_US1_20190530_180600.flac	A1 bat call	30652		2945	1789	1813	24							A1 bat call	24961	41761	1	Ultrasound recording
BP2	2019-05-30	BP2_AR_US1_20190530_180600.flac	A1 bat call	30653		2945	2243.2	2248.7	5.5							A1 bat call	28801	37681	1	Ultrasound recording
BP2	2019-05-30	BP2_AR_US1_20190530_180600.flac	A1 bat call	30654		2945	2288.8	2294.8	6							A1 bat call	28561	39841	1	Ultrasound recording
BP2	2019-05-30	BP2_AR_US1_20190530_180600.flac	A1 bat call	30655		2945	2394.4	2412	17.5999999999999							A1 bat call	24481	64801	1	Ultrasound recording
BP2	2019-05-30	BP2_AR_US1_20190530_180600.flac	A1 bat call	30656		2945	2556	2568	12							A1 bat call	29041	42001	1	Ultrasound recording
BP2	2019-05-30	BP2_AR_US1_20190530_180600.flac	A1 bat call	30657		2945	2662	2682	20							A1 bat call	28801	48480	1	Ultrasound recording
BP2	2019-05-30	BP2_AR_US1_20190530_180600.flac	A1 bat call	30659		2945	2784	2796	12							A1 bat call	29281	56880	1	Ultrasound recording
BP2	2019-05-30	BP2_AR_US1_20190530_180600.flac	A1 bat call	27049		2945	1343	1372	29							A1 bat call	24481	42961	1	Ultrasound recording
BP2	2019-05-30	BP2_AR_US1_20190530_180600.flac	A1 bat call	27051		2945	1517	1524	7							A1 bat call	25441	32881	1	Ultrasound recording
BP2	2019-05-30	BP2_AR_US1_20190530_180600.flac	A1 bat call	27061		2945	1745	1771	26							A1 bat call	23040	48480	1	Ultrasound recording
BP2	2019-05-30	BP2_AR_US1_20190530_180600.flac	A1 bat call	27062		2945	1835.1	1856	20.9000000000001							A1 bat call	26401	44881	1	Ultrasound recording
BP2	2019-05-30	BP2_AR_US1_20190530_180600.flac	A1 bat call	27072		2945	2043.6	2050.7	7.09999999999991							A1 bat call	25314	34865	1	Ultrasound recording
BP2	2019-05-30	BP2_AR_US1_20190530_180600.flac	A1 bat call	27077		2945	2187	2204	17							A1 bat call	30000	53760	1	Ultrasound recording
BP2	2019-05-30	BP2_AR_US1_20190530_180600.flac	A1 bat call	27091		2945	2622.6	2642.9	20.3000000000002							A1 bat call	30241	37201	1	Ultrasound recording
BP2	2019-05-30	BP2_AR_US1_20190530_180600.flac	A1 bat call	27092		2945	2693	2719	26							A1 bat call	29761	56880	1	Ultrasound recording
BP2	2019-05-30	BP2_AR_US1_20190530_180600.flac	A1 bat call	35061		2945	2109	2115.1	6.09999999999991							A1 bat call	30874	42246	1	Ultrasound recording
BP2	2019-05-30	BP2_AR_US1_20190530_180600.flac	A1 bat call	35067		2945	2589.2	2591.7	2.5							A1 bat call	31015	35745	1	Ultrasound recording
BP2	2019-05-23	BP2_AR_US1_20190523_194012.flac	A1 bat call	30721		2935	2101.8	2110.3	8.5							A1 bat call	30241	42241	1	Ultrasound recording
BP2	2019-05-23	BP2_AR_US1_20190523_194012.flac	A1 bat call	21413		2935	1755	1769	14							A1 bat call	30000	40000	1	Ultrasound recording
BP2	2019-05-23	BP2_AR_US1_20190523_194012.flac	A1 bat call	21429		2935	2847	2857	10						TD: NA , UD: NA , Maneuver: NA , large eyes: NA , large ears: NA , Comments: NA , Photos: NA	A1 bat call	30000	40000	1	Ultrasound recording
BP2	2019-05-23	BP2_AR_US1_20190523_194012.flac	A1 bat call	26522		2935	8	46	38							A1 bat call	30241	56160	1	Ultrasound recording
BP2	2019-05-23	BP2_AR_US1_20190523_194012.flac	A1 bat call	26525		2935	57	73	16							A1 bat call	30241	51840	1	Ultrasound recording
BP2	2019-05-23	BP2_AR_US1_20190523_194012.flac	A1 bat call	26536		2935	514.5	559	44.5							A1 bat call	30001	51120	1	Ultrasound recording
BP2	2019-05-23	BP2_AR_US1_20190523_194012.flac	A1 bat call	26541		2935	856	877	21							A1 bat call	28001	43681	1	Ultrasound recording
BP2	2019-05-23	BP2_AR_US1_20190523_194012.flac	A1 bat call	26543		2935	972	1045	73							A1 bat call	30000	58800	1	Ultrasound recording
BP2	2019-05-23	BP2_AR_US1_20190523_194012.flac	A1 bat call	26550		2935	1078	1132	54							A1 bat call	30001	53000	1	Ultrasound recording
BP2	2019-05-23	BP2_AR_US1_20190523_194012.flac	A1 bat call	26553		2935	1144	1300.2	156.2							A1 bat call	28561	50121	1	Ultrasound recording
BP2	2019-05-23	BP2_AR_US1_20190523_194012.flac	A1 bat call	26557		2935	1310.3	1326	15.7	31481	52912	30015	81	14	FE: 31481, CL: 14, CI: 81, S: 52912, E: 30015	A1 bat call	10774	88817	2	Ultrasound recording
BP2	2019-05-23	BP2_AR_US1_20190523_194012.flac	A1 bat call	26567		2935	2300	2311	11							A1 bat call	29281	40561	1	Ultrasound recording
BP2	2019-05-23	BP2_AR_US1_20190523_194012.flac	A1 bat call	26569		2935	2475.8	2484.6	8.79999999999973							A1 bat call	30001	52560	1	Ultrasound recording
BP2	2019-05-23	BP2_AR_US1_20190523_194012.flac	A1 bat call	26570		2935	2508	2520	12							A1 bat call	30121	46321	1	Ultrasound recording
BP2	2019-05-23	BP2_AR_US1_20190523_194012.flac	A1 bat call	26572		2935	2609	2619	10							A1 bat call	30721	51600	1	Ultrasound recording
BP2	2019-05-23	BP2_AR_US1_20190523_194012.flac	A1 bat call	26583		2935	1922	1937	15							A1 bat call	30320	41178	1	Ultrasound recording
BP2	2019-05-23	BP2_AR_US1_20190523_194012.flac	A1 bat call	26584		2935	1943	1954	11							A1 bat call	31602	51951	1	Ultrasound recording
BP2	2019-05-23	BP2_AR_US1_20190523_194012.flac	A1 bat call	34989		2935	669	689	20							A1 bat call	31285	57495	1	Ultrasound recording
BP2	2019-05-23	BP2_AR_US1_20190523_194012.flac	A1 bat call	34992		2935	795.3	801.7	6.40000000000009							A1 bat call	30698	38717	1	Ultrasound recording
BP2	2019-05-23	BP2_AR_US1_20190523_194012.flac	A1 bat call	34996		2935	587	657	70							A1 bat call	30729	40492	1	Ultrasound recording
BP2	2019-05-23	BP2_AR_US1_20190523_194012.flac	A1 bat call	35002		2935	1621	1634	13							A1 bat call	31565	40239	1	Ultrasound recording
BP2	2019-05-23	BP2_AR_US1_20190523_194012.flac	A1 bat call	35004		2935	1666	1685	19							A1 bat call	31280	40239	1	Ultrasound recording
BP2	2019-05-23	BP2_AR_US1_20190523_194012.flac	A1 bat call	35315		2935	85	94.4	9.40000000000001							A1 bat call	30326	36568	1	Ultrasound recording
BP2	2019-05-23	BP2_AR_US1_20190523_194012.flac	A1 bat call	35316		2935	105	117	12							A1 bat call	30729	36165	1	Ultrasound recording
BP2	2019-05-23	BP2_AR_US1_20190523_194012.flac	A1 bat call	35317		2935	129	143	14							A1 bat call	30427	40092	1	Ultrasound recording
BP2	2019-05-23	BP2_AR_US1_20190523_194012.flac	A1 bat call	35318		2935	156	162.7	6.69999999999999							A1 bat call	30628	36971	1	Ultrasound recording
BP2	2019-05-23	BP2_AR_US1_20190523_194012.flac	A1 bat call	35319		2935	171.6	178.8	7.20000000000002							A1 bat call	30628	41099	1	Ultrasound recording
BP2	2019-05-23	BP2_AR_US1_20190523_194012.flac	A1 bat call	35320		2935	186.6	192.1	5.5							A1 bat call	31232	36971	1	Ultrasound recording
BP2	2019-05-23	BP2_AR_US1_20190523_194012.flac	A1 bat call	35321		2935	208	225	17							A1 bat call	30930	36770	1	Ultrasound recording
BP2	2019-05-23	BP2_AR_US1_20190523_194012.flac	A1 bat call	35322		2935	238	448	210							A1 bat call	30140	48922	1	Ultrasound recording
BP2	2019-05-23	BP2_AR_US1_20190523_194012.flac	A1 bat call	35323		2935	460	506	46							A1 bat call	30686	43353	1	Ultrasound recording
BP2	2019-05-26	BP2_AR_US1_20190526_185209.flac	A1 bat call	30722		2942	2105.5	2114.3	8.80000000000018							A1 bat call	29281	48720	1	Ultrasound recording
BP2	2019-05-26	BP2_AR_US1_20190526_185209.flac	A1 bat call	30727		2942	2610.3	2616.9	6.59999999999991							A1 bat call	29041	41761	1	Ultrasound recording
BP2	2019-05-26	BP2_AR_US1_20190526_185209.flac	A1 bat call	26858		2942	300	346	46							A1 bat call	28000	46561	1	Ultrasound recording
BP2	2019-05-26	BP2_AR_US1_20190526_185209.flac	A1 bat call	26863		2942	462	513	51							A1 bat call	27000	58840	1	Ultrasound recording
BP2	2019-05-26	BP2_AR_US1_20190526_185209.flac	A1 bat call	26904		2942	357	360	3							A1 bat call	28321	41521	1	Ultrasound recording
BP2	2019-05-26	BP2_AR_US1_20190526_185209.flac	A1 bat call	26905		2942	370.7	375	4.30000000000001							A1 bat call	30241	41521	1	Ultrasound recording
BP2	2019-05-26	BP2_AR_US1_20190526_185209.flac	A1 bat call	26906		2942	384	452	68							A1 bat call	28241	50880	1	Ultrasound recording
BP2	2019-05-26	BP2_AR_US1_20190526_185209.flac	A1 bat call	28827		2942	1516.3	1523	6.70000000000005							A1 bat call	30721	50640	1	Ultrasound recording
BP2	2019-05-26	BP2_AR_US1_20190526_185209.flac	A1 bat call	28842		2942	2629	2643	14							A1 bat call	30001	44161	1	Ultrasound recording
BP2	2019-05-26	BP2_AR_US1_20190526_185209.flac	A1 bat call	35140		2942	557.9	564.9	7							A1 bat call	27991	53158	1	Ultrasound recording
BP2	2019-05-26	BP2_AR_US1_20190526_185209.flac	A1 bat call	35141		2942	569.2	576.9	7.69999999999993							A1 bat call	29167	38810	1	Ultrasound recording
BP2	2019-05-26	BP2_AR_US1_20190526_185209.flac	A1 bat call	35142		2942	607	623	16							A1 bat call	29402	47043	1	Ultrasound recording
BP2	2019-05-26	BP2_AR_US1_20190526_185209.flac	A1 bat call	35144		2942	636	650	14							A1 bat call	30191	42361	1	Ultrasound recording
BP2	2019-05-26	BP2_AR_US1_20190526_185209.flac	A1 bat call	35148		2942	660.4	667.5	7.10000000000002							A1 bat call	29957	40723	1	Ultrasound recording
BP2	2019-05-26	BP2_AR_US1_20190526_185209.flac	A1 bat call	35150		2942	687	699	12							A1 bat call	29021	40255	1	Ultrasound recording
BP2	2019-05-26	BP2_AR_US1_20190526_185209.flac	A1 bat call	35153		2942	713.4	722.6	9.20000000000005							A1 bat call	29281	49680	1	Ultrasound recording
BP2	2019-05-26	BP2_AR_US1_20190526_185209.flac	A1 bat call	35155		2942	733	739.2	6.20000000000005							A1 bat call	29761	39841	1	Ultrasound recording
BP2	2019-05-26	BP2_AR_US1_20190526_185209.flac	A1 bat call	35156		2942	751.1	757.8	6.69999999999993							A1 bat call	30001	48240	1	Ultrasound recording
BP2	2019-05-26	BP2_AR_US1_20190526_185209.flac	A1 bat call	35157		2942	772	785	13							A1 bat call	30481	38161	1	Ultrasound recording
BP2	2019-05-26	BP2_AR_US1_20190526_185209.flac	A1 bat call	35161		2942	794.7	800.9	6.19999999999993							A1 bat call	30241	38881	1	Ultrasound recording
BP2	2019-05-26	BP2_AR_US1_20190526_185209.flac	A1 bat call	35162		2942	794.7	800.9	6.19999999999993							A1 bat call	30241	38881	1	Ultrasound recording
BP2	2019-05-26	BP2_AR_US1_20190526_185209.flac	A1 bat call	35166		2942	864	874	10							A1 bat call	30241	60000	1	Ultrasound recording
BP2	2019-05-26	BP2_AR_US1_20190526_185209.flac	A1 bat call	35170		2942	877.5	884.6	7.10000000000002							A1 bat call	30001	39841	1	Ultrasound recording
BP2	2019-05-26	BP2_AR_US1_20190526_185209.flac	A1 bat call	35173		2942	941	952	11							A1 bat call	30001	57120	1	Ultrasound recording
BP2	2019-05-26	BP2_AR_US1_20190526_185209.flac	A1 bat call	35174		2942	923.9	930.9	7							A1 bat call	30241	42241	1	Ultrasound recording
BP2	2019-05-26	BP2_AR_US1_20190526_185209.flac	A1 bat call	35176		2942	962.4	972	9.60000000000002							A1 bat call	30721	40321	1	Ultrasound recording
BP2	2019-05-26	BP2_AR_US1_20190526_185209.flac	A1 bat call	35180		2942	979	1000	21							A1 bat call	31201	46081	1	Ultrasound recording
BP2	2019-05-26	BP2_AR_US1_20190526_185209.flac	A1 bat call	35185		2942	1017	1048	31							A1 bat call	30001	47041	1	Ultrasound recording
BP2	2019-05-26	BP2_AR_US1_20190526_185209.flac	A1 bat call	35187		2942	1057	1092	35							A1 bat call	30644	49317	1	Ultrasound recording
BP2	2019-05-26	BP2_AR_US1_20190526_185209.flac	A1 bat call	35206		2942	1203.3	1207.8	4.5							A1 bat call	30961	43201	1	Ultrasound recording
BP2	2019-05-26	BP2_AR_US1_20190526_185209.flac	A1 bat call	35207		2942	1283.3	1289.7	6.40000000000009							A1 bat call	29761	43201	1	Ultrasound recording
BP2	2019-05-26	BP2_AR_US1_20190526_185209.flac	A1 bat call	35208		2942	1296.5	1304.2	7.70000000000005							A1 bat call	30001	51600	1	Ultrasound recording
BP2	2019-05-26	BP2_AR_US1_20190526_185209.flac	A1 bat call	35210		2942	1316.8	1322.8	6							A1 bat call	30481	40081	1	Ultrasound recording
BP2	2019-05-26	BP2_AR_US1_20190526_185209.flac	A1 bat call	35211		2942	1332.2	1338.4	6.20000000000005							A1 bat call	30241	44401	1	Ultrasound recording
BP2	2019-05-26	BP2_AR_US1_20190526_185209.flac	A1 bat call	35213		2942	1362	1392	30							A1 bat call	29521	53040	1	Ultrasound recording
BP2	2019-05-26	BP2_AR_US1_20190526_185209.flac	A1 bat call	35224		2942	1534.2	1541.2	7							A1 bat call	30721	43201	1	Ultrasound recording
BP2	2019-05-26	BP2_AR_US1_20190526_185209.flac	A1 bat call	35226		2942	1551.2	1552.7	1.5							A1 bat call	31681	44881	1	Ultrasound recording
BP2	2019-05-26	BP2_AR_US1_20190526_185209.flac	A1 bat call	35228		2942	1574	1588	14							A1 bat call	30241	38641	1	Ultrasound recording
BP2	2019-05-26	BP2_AR_US1_20190526_185209.flac	A1 bat call	35230		2942	1599	1609	10							A1 bat call	30241	43681	1	Ultrasound recording
BP2	2019-05-26	BP2_AR_US1_20190526_185209.flac	A1 bat call	35233		2942	1619	1637	18							A1 bat call	30721	54960	1	Ultrasound recording
BP2	2019-05-26	BP2_AR_US1_20190526_185209.flac	A1 bat call	35236		2942	1664	1683	19							A1 bat call	30329	59702	1	Ultrasound recording
BP2	2019-05-26	BP2_AR_US1_20190526_185209.flac	A1 bat call	35240		2942	1695.2	1704.7	9.5							A1 bat call	30091	49194	1	Ultrasound recording
BP2	2019-05-26	BP2_AR_US1_20190526_185209.flac	A1 bat call	35242		2942	1714	1733	19							A1 bat call	29926	58653	1	Ultrasound recording
BP2	2019-05-26	BP2_AR_US1_20190526_185209.flac	A1 bat call	35245		2942	1739	1783	44							A1 bat call	22026	58653	1	Ultrasound recording
BP2	2019-05-26	BP2_AR_US1_20190526_185209.flac	A1 bat call	35246		2942	1788	1826	38							A1 bat call	30001	56160	1	Ultrasound recording
BP2	2019-05-26	BP2_AR_US1_20190526_185209.flac	A1 bat call	35247		2942	1862	1880	18							A1 bat call	30721	51360	1	Ultrasound recording
BP2	2019-05-26	BP2_AR_US1_20190526_185209.flac	A1 bat call	35248		2942	1890.8	1899.9	9.10000000000014							A1 bat call	30241	41041	1	Ultrasound recording
BP2	2019-05-26	BP2_AR_US1_20190526_185209.flac	A1 bat call	35249		2942	1909	1939	30							A1 bat call	30241	44641	1	Ultrasound recording
BP2	2019-05-26	BP2_AR_US1_20190526_185209.flac	A1 bat call	35250		2942	1947	1973	26							A1 bat call	30241	47761	1	Ultrasound recording
BP2	2019-05-26	BP2_AR_US1_20190526_185209.flac	A1 bat call	35251		2942	1981	2001	20							A1 bat call	28801	50160	1	Ultrasound recording
BP2	2019-05-26	BP2_AR_US1_20190526_185209.flac	A1 bat call	35252		2942	2025	2039	14							A1 bat call	29521	56640	1	Ultrasound recording
BP2	2019-05-26	BP2_AR_US1_20190526_185209.flac	A1 bat call	35255		2942	2241	2265	24							A1 bat call	29281	49200	1	Ultrasound recording
BP2	2019-05-26	BP2_AR_US1_20190526_185209.flac	A1 bat call	35261		2942	2434	2459	25							A1 bat call	30961	41521	1	Ultrasound recording
BP2	2019-05-26	BP2_AR_US1_20190526_185209.flac	A1 bat call	35263		2942	2478	2488	10							A1 bat call	26161	44881	1	Ultrasound recording
BP2	2019-05-26	BP2_AR_US1_20190526_185209.flac	A1 bat call	35265		2942	2497	2519	22							A1 bat call	30481	49920	1	Ultrasound recording
BP2	2019-05-26	BP2_AR_US1_20190526_185209.flac	A1 bat call	35266		2942	2521	2529.2	8.19999999999982							A1 bat call	30241	58080	1	Ultrasound recording
BP2	2019-05-26	BP2_AR_US1_20190526_185209.flac	A1 bat call	35267		2942	2535	2549	14							A1 bat call	31441	68160	1	Ultrasound recording
BP2	2019-05-26	BP2_AR_US1_20190526_185209.flac	A1 bat call	35268		2942	2560	2576	16							A1 bat call	30481	42481	1	Ultrasound recording
BP2	2019-05-26	BP2_AR_US1_20190526_185209.flac	A1 bat call	35271		2942	2589	2600	11							A1 bat call	28561	42241	1	Ultrasound recording
BP2	2019-05-26	BP2_AR_US1_20190526_185209.flac	A1 bat call	35273		2942	2696.4	2704.7	8.29999999999973							A1 bat call	30481	42241	1	Ultrasound recording
BP2	2019-05-26	BP2_AR_US1_20190526_185209.flac	A1 bat call	35274		2942	2717	2733	16							A1 bat call	30481	51840	1	Ultrasound recording
BP2	2019-05-26	BP2_AR_US1_20190526_185209.flac	A1 bat call	35276		2942	4	30	26							A1 bat call	29281	51840	1	Ultrasound recording
BP2	2019-05-26	BP2_AR_US1_20190526_185209.flac	A1 bat call	35277		2942	61	79	18							A1 bat call	29281	48001	1	Ultrasound recording
BP2	2019-05-26	BP2_AR_US1_20190526_185209.flac	A1 bat call	35278		2942	96	107	11							A1 bat call	29521	47761	1	Ultrasound recording
BP2	2019-05-26	BP2_AR_US1_20190526_185209.flac	A1 bat call	35280		2942	129.2	134.9	5.70000000000002							A1 bat call	28321	43441	1	Ultrasound recording
BP2	2019-05-26	BP2_AR_US1_20190526_185209.flac	A1 bat call	35282		2942	198.4	207.1	8.69999999999999							A1 bat call	29761	47281	1	Ultrasound recording
BP2	2019-05-26	BP2_AR_US1_20190526_185209.flac	A1 bat call	35284		2942	225.2	233.3	8.10000000000002							A1 bat call	30241	45601	1	Ultrasound recording
BP2	2019-05-30	BP2_AR_US1_20190530_194019.flac	A1 bat call	30757		2946	1307.3	1330	22.7							A1 bat call	31461	52560	1	Ultrasound recording
BP2	2019-05-30	BP2_AR_US1_20190530_194019.flac	A1 bat call	27307		2946	0	233	233							A1 bat call	27056	58131	2	Ultrasound recording
BP2	2019-05-30	BP2_AR_US1_20190530_194019.flac	A1 bat call	27502		2946	296	454	158							A1 bat call	25731	56459	1	Ultrasound recording
BP2	2019-05-30	BP2_AR_US1_20190530_194019.flac	A1 bat call	27512		2946	459	518	59							A1 bat call	30001	68160	2	Ultrasound recording
BP2	2019-05-30	BP2_AR_US1_20190530_194019.flac	A1 bat call	27514		2946	532	576	44							A1 bat call	30241	59040	1	Ultrasound recording
BP2	2019-05-30	BP2_AR_US1_20190530_194019.flac	A1 bat call	27520		2946	764	821.7	57.7000000000001							A1 bat call	28841	67920	1	Ultrasound recording
BP2	2019-05-30	BP2_AR_US1_20190530_194019.flac	A1 bat call	27524		2946	845.7	853.8	8.09999999999991							A1 bat call	30961	42721	1	Ultrasound recording
BP2	2019-05-30	BP2_AR_US1_20190530_194019.flac	A1 bat call	27525		2946	863	899	36							A1 bat call	29521	46081	1	Ultrasound recording
BP2	2019-05-30	BP2_AR_US1_20190530_194019.flac	A1 bat call	27527		2946	919	954	35							A1 bat call	30481	58800	1	Ultrasound recording
BP2	2019-05-30	BP2_AR_US1_20190530_194019.flac	A1 bat call	27529		2946	978	1140	162							A1 bat call	29761	58760	1	Ultrasound recording
BP2	2019-05-30	BP2_AR_US1_20190530_194019.flac	A1 bat call	27537		2946	1151	1292	141							A1 bat call	28201	63760	2	Ultrasound recording
BP2	2019-05-30	BP2_AR_US1_20190530_194019.flac	A1 bat call	27565		2946	1362	1453	91							A1 bat call	29241	53161	1	Ultrasound recording
BP2	2019-05-30	BP2_AR_US1_20190530_194019.flac	A1 bat call	27570		2946	1466	1493	27							A1 bat call	20110	50514	1	Ultrasound recording
BP2	2019-05-30	BP2_AR_US1_20190530_194019.flac	A1 bat call	27571		2946	1502.1	1503.1	1							A1 bat call	25138	43571	1	Ultrasound recording
BP2	2019-05-30	BP2_AR_US1_20190530_194019.flac	A1 bat call	27584		2946	1766	1801	35							A1 bat call	17194	51104	1	Ultrasound recording
BP2	2019-05-30	BP2_AR_US1_20190530_194019.flac	A1 bat call	27585		2946	1815	1841	26							A1 bat call	22926	50148	1	Ultrasound recording
BP2	2019-05-30	BP2_AR_US1_20190530_194019.flac	A1 bat call	27587		2946	1886	2164	278							A1 bat call	28388	59700	2	Ultrasound recording
BP2	2019-05-30	BP2_AR_US1_20190530_194019.flac	A1 bat call	27603		2946	2198	2226	28							A1 bat call	30961	58800	1	Ultrasound recording
BP2	2019-05-30	BP2_AR_US1_20190530_194019.flac	A1 bat call	27604		2946	2281	2333	52							A1 bat call	31441	48480	1	Ultrasound recording
BP2	2019-05-30	BP2_AR_US1_20190530_194019.flac	A1 bat call	27606		2946	2363	2403	40							A1 bat call	28921	51360	1	Ultrasound recording
BP2	2019-05-30	BP2_AR_US1_20190530_194019.flac	A1 bat call	27607		2946	2446	2463.7	17.6999999999998							A1 bat call	29761	48240	1	Ultrasound recording
BP2	2019-05-30	BP2_AR_US1_20190530_194019.flac	A1 bat call	27644		2946	2479	2610	131							A1 bat call	29123	71820	2	Ultrasound recording
BP2	2019-05-30	BP2_AR_US1_20190530_194019.flac	A1 bat call	34802		2946	1642	1724	82							A1 bat call	29883	56901	1	Ultrasound recording
BP2	2019-05-30	BP2_AR_US1_20190530_194019.flac	A1 bat call	34809		2946	2785.6	2793.8	8.20000000000027							A1 bat call	31286	38110	1	Ultrasound recording
BP2	2019-05-30	BP2_AR_US1_20190530_194019.flac	A1 bat call	34813		2946	2738	2754	16							A1 bat call	30415	47111	1	Ultrasound recording
BP2	2019-05-30	BP2_AR_US1_20190530_194019.flac	A1 bat call	34817		2946	2647	2669	22							A1 bat call	30270	50450	1	Ultrasound recording
BP2	2019-05-30	BP2_AR_US1_20190530_194019.flac	A1 bat call	34826		2946	245	291	46							A1 bat call	30730	46458	1	Ultrasound recording
BP2	2019-05-30	BP2_AR_US1_20190530_194019.flac	A1 bat call	34833		2946	1521.3	1527	5.70000000000005							A1 bat call	30276	39599	1	Ultrasound recording
BP2	2019-05-30	BP2_AR_US1_20190530_194019.flac	A1 bat call	34834		2946	1536	1562	26							A1 bat call	29162	42244	1	Ultrasound recording
BP2	2019-05-30	BP2_AR_US1_20190530_202727.flac	A1 bat call	30759		2947	1093	1105	12							A1 bat call	30001	56160	1	Ultrasound recording
BP2	2019-05-30	BP2_AR_US1_20190530_202727.flac	A1 bat call	30760		2947	1123	1139	16							A1 bat call	29041	52080	1	Ultrasound recording
BP2	2019-05-30	BP2_AR_US1_20190530_202727.flac	A1 bat call	30763		2947	2508.9	2513.4	4.5							A1 bat call	18961	41521	1	Ultrasound recording
BP2	2019-05-30	BP2_AR_US1_20190530_202727.flac	A1 bat call	30764		2947	2579.5	2588.1	8.59999999999991							A1 bat call	30721	36721	1	Ultrasound recording
BP2	2019-05-30	BP2_AR_US1_20190530_202727.flac	A1 bat call	27668		2947	0	50	50							A1 bat call	29761	52080	1	Ultrasound recording
BP2	2019-05-30	BP2_AR_US1_20190530_202727.flac	A1 bat call	27670		2947	61	161	100							A1 bat call	28001	53361	1	Ultrasound recording
BP2	2019-05-30	BP2_AR_US1_20190530_202727.flac	A1 bat call	27672		2947	181	192	11							A1 bat call	29761	48001	1	Ultrasound recording
BP2	2019-05-30	BP2_AR_US1_20190530_202727.flac	A1 bat call	27680		2947	303	488	185							A1 bat call	29537	58643	1	Ultrasound recording
BP2	2019-05-30	BP2_AR_US1_20190530_202727.flac	A1 bat call	27681		2947	245	259	14							A1 bat call	30252	60162	1	Ultrasound recording
BP2	2019-05-30	BP2_AR_US1_20190530_202727.flac	A1 bat call	27696		2947	572	582	10							A1 bat call	30490	42877	1	Ultrasound recording
BP2	2019-05-30	BP2_AR_US1_20190530_202727.flac	A1 bat call	27698		2947	627	657	30							A1 bat call	29681	49920	2	Ultrasound recording
BP2	2019-05-30	BP2_AR_US1_20190530_202727.flac	A1 bat call	27713		2947	1537	1555	18							A1 bat call	30241	49200	1	Ultrasound recording
BP2	2019-05-30	BP2_AR_US1_20190530_202727.flac	A1 bat call	27725		2947	1862	1875	13							A1 bat call	30721	49680	1	Ultrasound recording
BP2	2019-05-30	BP2_AR_US1_20190530_202727.flac	A1 bat call	27726		2947	1887	1897	10							A1 bat call	31201	42961	1	Ultrasound recording
BP2	2019-05-30	BP2_AR_US1_20190530_202727.flac	A1 bat call	27737		2947	2737	2796	59							A1 bat call	29521	56640	1	Ultrasound recording
BP2	2019-05-30	BP2_AR_US1_20190530_202727.flac	A1 bat call	27738		2947	2671	2683	12							A1 bat call	29521	34801	1	Ultrasound recording
BP2	2019-05-30	BP2_AR_US1_20190530_202727.flac	A1 bat call	34782		2947	1058.9	1067.6	8.69999999999982							A1 bat call	24635	40705	1	Ultrasound recording
BP2	2019-05-30	BP2_AR_US1_20190530_202727.flac	A1 bat call	34783		2947	1043.1	1050.9	7.80000000000018							A1 bat call	30682	36212	1	Ultrasound recording
BP2	2019-05-30	BP2_AR_US1_20190530_202727.flac	A1 bat call	34784		2947	1027.6	1036	8.40000000000009							A1 bat call	29473	38286	1	Ultrasound recording
BP2	2019-05-30	BP2_AR_US1_20190530_202727.flac	A1 bat call	34787		2947	765	788	23							A1 bat call	30862	56484	1	Ultrasound recording
BP2	2019-05-30	BP2_AR_US1_20190530_202727.flac	A1 bat call	34788		2947	801.3	810.5	9.20000000000005							A1 bat call	23109	42556	1	Ultrasound recording
BP2	2019-05-30	BP2_AR_US1_20190530_202727.flac	A1 bat call	34789		2947	788.4	793.4	5							A1 bat call	31387	35592	1	Ultrasound recording
BP2	2019-05-30	BP2_AR_US1_20190530_202727.flac	A1 bat call	34790		2947	824.2	831.1	6.89999999999998							A1 bat call	31256	51360	1	Ultrasound recording
BP2	2019-05-30	BP2_AR_US1_20190530_202727.flac	A1 bat call	34791		2947	839.6	848	8.39999999999998							A1 bat call	25212	45184	1	Ultrasound recording
BP2	2019-05-30	BP2_AR_US1_20190530_202727.flac	A1 bat call	34792		2947	998.6	1006.1	7.5							A1 bat call	33850	36446	1	Ultrasound recording
BP2	2019-05-30	BP2_AR_US1_20190530_202727.flac	A1 bat call	34793		2947	999.4	1002.6	3.20000000000005							A1 bat call	29306	31603	1	Ultrasound recording
BP2	2019-05-30	BP2_AR_US1_20190530_202727.flac	A1 bat call	34797		2947	1270	1282	12							A1 bat call	30466	41800	1	Ultrasound recording
BP2	2019-05-30	BP2_AR_US1_20190530_202727.flac	A1 bat call	34798		2947	2350	2363	13							A1 bat call	31322	40579	1	Ultrasound recording
BP2	2019-05-30	BP2_AR_US1_20190530_202727.flac	A1 bat call	34799		2947	2378	2391	13							A1 bat call	31162	40738	1	Ultrasound recording
BP1	2019-05-22	BP1_AR_US1_20190522_180500.flac	A1 bat call	20248		2878	1378	1388	10							A1 bat call	28000	40000	1	Ultrasound recording
BP1	2019-05-22	BP1_AR_US1_20190522_180500.flac	A1 bat call	20251		2878	1489	1508	19						TD: NA , UD: NA , Maneuver: NA , large eyes: NA , large ears: NA , Comments: NA , Photos: NA	A1 bat call	30000	40000	1	Ultrasound recording
BP1	2019-05-22	BP1_AR_US1_20190522_180500.flac	A1 bat call	24758		2878	649	668	19							A1 bat call	20728	31312	1	Ultrasound recording
BP1	2019-05-22	BP1_AR_US1_20190522_180500.flac	A1 bat call	32321		2878	1722	1746	24							A1 bat call	29548	37927	1	Ultrasound recording
BP1	2019-05-22	BP1_AR_US1_20190522_180500.flac	A1 bat call	32332		2878	2017.6	2023.2	5.60000000000014							A1 bat call	29475	38713	1	Ultrasound recording
BP1	2019-05-22	BP1_AR_US1_20190522_180500.flac	A1 bat call	32333		2878	2058	2072	14							A1 bat call	29035	36513	1	Ultrasound recording
BP1	2019-05-22	BP1_AR_US1_20190522_180500.flac	A1 bat call	32335		2878	2185	2204	19							A1 bat call	24256	33958	1	Ultrasound recording
BP1	2019-05-22	BP1_AR_US1_20190522_180500.flac	A1 bat call	32336		2878	2319	2332	13							A1 bat call	29107	35722	1	Ultrasound recording
BP1	2019-05-22	BP1_AR_US1_20190522_180500.flac	A1 bat call	32340		2878	2368.6	2375.3	6.70000000000027							A1 bat call	31312	50716	1	Ultrasound recording
BP1	2019-05-22	BP1_AR_US1_20190522_180500.flac	A1 bat call	32703		2878	2533	2773	240							A1 bat call	20728	34399	1	Ultrasound recording
BP1	2019-05-22	BP1_AR_US1_20190522_180500.flac	A1 bat call	32708		2878	2262	2282	20							A1 bat call	22188	39823	1	Ultrasound recording
BP1	2019-05-22	BP1_AR_US1_20190522_180500.flac	A1 bat call	32746		2878	2391	2527	136							A1 bat call	30264	57427	1	Ultrasound recording
BP1	2019-05-22	BP1_AR_US1_20190522_180500.flac	A1 bat call	33245		2878	1017	1029	12							A1 bat call	25702	31375	1	Ultrasound recording
BP1	2019-05-22	BP1_AR_US1_20190522_180500.flac	A1 bat call	33246		2878	1239	1256	17							A1 bat call	26592	35724	1	Ultrasound recording
BP1	2019-05-22	BP1_AR_US1_20190522_180500.flac	A1 bat call	33251		2878	1310	1327	17							A1 bat call	30002	33898	1	Ultrasound recording
BP1	2019-05-22	BP1_AR_US1_20190522_180500.flac	A1 bat call	33254		2878	1562	1602	40							A1 bat call	29916	49162	1	Ultrasound recording
BP1	2019-05-22	BP1_AR_US1_20190522_180500.flac	A1 bat call	33257		2878	2313.3	2316.1	2.79999999999973							A1 bat call	24441	37803	1	Ultrasound recording
BP2	2019-05-26	BP2_AR_US1_20190526_202628.flac	A1 bat call	21671		2938	522	532	10						TD: NA , UD: NA , Maneuver: NA , large eyes: NA , large ears: NA , Comments: NA , Photos: NA	A1 bat call	30000	40000	1	Ultrasound recording
BP2	2019-05-26	BP2_AR_US1_20190526_202628.flac	A1 bat call	26968		2938	822	892	70							A1 bat call	31921	43441	1	Ultrasound recording
BP2	2019-05-26	BP2_AR_US1_20190526_202628.flac	A1 bat call	26973		2938	1285.3	1289.6	4.29999999999995							A1 bat call	30721	49680	1	Ultrasound recording
BP2	2019-05-26	BP2_AR_US1_20190526_202628.flac	A1 bat call	27016		2938	2423	2438	15							A1 bat call	29041	35761	1	Ultrasound recording
BP2	2019-05-26	BP2_AR_US1_20190526_202628.flac	A1 bat call	27017		2938	2630.4	2636.4	6							A1 bat call	33361	52080	1	Ultrasound recording
BP2	2019-05-26	BP2_AR_US1_20190526_202628.flac	A1 bat call	33761		2938	1999.9	2004.5	4.59999999999991							A1 bat call	31810	41480	1	Ultrasound recording
BP2	2019-05-26	BP2_AR_US1_20190526_202628.flac	A1 bat call	33764		2938	2234.3	2240.7	6.39999999999964							A1 bat call	30241	46801	1	Ultrasound recording
BP1	2019-05-23	BP1_PC_US4_20190523_192936.flac	A1 bat call	23140		2915	109.2	113.3	4.09999999999999							A1 bat call	30721	36961	1	Point count
BP1	2019-05-23	BP1_PC_US4_20190523_192936.flac	A1 bat call	23889		2915	31.1	41.4	10.3							A1 bat call	30961	40081	1	Point count
BP1	2019-05-23	BP1_PC_US4_20190523_195943.flac	A1 bat call	23198	149	2914	474.9	481.7	6.80000000000001						ID:149	A1 bat call	27841	50640	1	Point count
BP1	2019-05-23	BP1_PC_US4_20190523_195943.flac	A1 bat call	23382		2914	460.2	466.1	5.90000000000003							A1 bat call	27394	65982	1	Point count
BP1	2019-05-23	BP1_PC_US4_20190523_195943.flac	A1 bat call	23938		2914	342	353	11							A1 bat call	30001	35041	1	Point count
BP1	2019-05-23	BP1_PC_US4_20190523_195943.flac	A1 bat call	33636		2914	90.2	99.4	9.2							A1 bat call	30529	45120	1	Point count
BP1	2019-05-23	BP1_PC_US4_20190523_195943.flac	A1 bat call	33638		2914	392	397.2	5.19999999999999							A1 bat call	30721	34801	1	Point count
BP1	2019-05-23	BP1_PC_US4_20190523_195943.flac	A1 bat call	34687	144	2914	251	270	19						ID: 144	A1 bat call	28699	37860	1	Point count
BP1	2019-05-23	BP1_PC_US4_20190523_191742.flac	A1 bat call	23320		2912	476.3	481.5	5.19999999999999	32500	42000	31000	230	14	FE: 32500 , CL: 14 CI: 230, S: 42000 , E: 31000	A1 bat call	30961	43441	1	Point count
BP1	2019-05-30	BP1_PC_US4_20190530_185859.flac	A1 bat call	23580		2923	211	222	11							A1 bat call	30041	47872	1	Point count
BP1	2019-05-30	BP1_PC_US4_20190530_185859.flac	A1 bat call	23581		2923	302.7	307.8	5.10000000000002							A1 bat call	34801	58560	1	Point count
BP1	2019-05-30	BP1_PC_US4_20190530_185859.flac	A1 bat call	24030		2923	30	47	17							A1 bat call	21121	34801	1	Point count
BP1	2019-05-30	BP1_PC_US4_20190530_185859.flac	A1 bat call	24035		2923	427.2	434.4	7.19999999999999							A1 bat call	30721	37921	1	Point count
BP1	2019-05-30	BP1_PC_US4_20190530_185859.flac	A1 bat call	33679		2923	87	147	60							A1 bat call	31763	36852	1	Point count
BP1	2019-05-30	BP1_PC_US4_20190530_185859.flac	A1 bat call	33681		2923	315.9	320.5	4.60000000000002							A1 bat call	29291	43754	1	Point count
BP1	2019-05-30	BP1_PC_US4_20190530_185859.flac	A1 bat call	33682		2923	412.5	416.2	3.69999999999999							A1 bat call	31468	37992	1	Point count
BP2	2019-05-21	BP2_PC_US4_20190521_191603.flac	A1 bat call	23692		2953	181	201	20	34000	32691	45865	190	16	FE: 34000, CL: 16, CI: 190, S: 32691 , E: 45865	A1 bat call	32758	46169	1	Point count
BP2	2019-05-24	BP2_PC_US4_20190524_201732.flac	A1 bat call	23897		2960	115.5	124.1	8.59999999999999							A1 bat call	31201	38401	1	Point count
BP2	2019-05-24	BP2_PC_US4_20190524_201732.flac	A1 bat call	34263		2960	19.8	28.6	8.8							A1 bat call	32281	35281	1	Point count
BP2	2019-05-24	BP2_PC_US4_20190524_201732.flac	A1 bat call	34278		2960	350	364	14							A1 bat call	32021	37445	1	Point count
BP2	2019-05-24	BP2_PC_US4_20190524_201732.flac	A1 bat call	34281		2960	382.9	387.8	4.90000000000003							A1 bat call	29521	43441	1	Point count
BP2	2019-05-24	BP2_PC_US4_20190524_201732.flac	A1 bat call	34288		2960	463	489	26							A1 bat call	30241	41521	1	Point count
BP2	2019-05-24	BP2_PC_US4_20190524_201732.flac	A1 bat call	34289		2960	492.2	494.8	2.60000000000002							A1 bat call	25441	39121	1	Point count
BP2	2019-05-24	BP2_PC_US4_20190524_201732.flac	A1 bat call	34290		2960	546.9	553.1	6.20000000000005							A1 bat call	29401	45056	1	Point count
BP2	2019-05-24	BP2_PC_US4_20190524_201732.flac	A1 bat call	34292		2960	568.8	576	7.20000000000005							A1 bat call	24852	45323	1	Point count
BP2	2019-05-24	BP2_PC_US4_20190524_201732.flac	A1 bat call	34295		2960	610	624	14							A1 bat call	30961	70800	1	Point count
BP1	2019-05-26	BP1_PC_US4_20190526_202420.flac	A1 bat call	24019		2921	471.4	475.3	3.90000000000003							A1 bat call	31626	38813	1	Point count
BP1	2019-05-26	BP1_PC_US4_20190526_202420.flac	A1 bat call	24020		2921	455.5	462	6.5							A1 bat call	31762	38358	1	Point count
BP1	2019-05-26	BP1_PC_US4_20190526_202420.flac	A1 bat call	24026		2921	570.1	579.8	9.69999999999993							A1 bat call	31440	39614	1	Point count
BP1	2019-05-26	BP1_PC_US4_20190526_202420.flac	A1 bat call	34088		2921	40	71	31							A1 bat call	31744	49088	1	Point count
BP1	2019-05-26	BP1_PC_US4_20190526_202420.flac	A1 bat call	34105		2921	229.4	239.2	9.79999999999998							A1 bat call	30793	37983	1	Point count
BP1	2019-05-26	BP1_PC_US4_20190526_202420.flac	A1 bat call	34111		2921	247	262	15							A1 bat call	31022	37172	1	Point count
BP1	2019-05-26	BP1_PC_US4_20190526_202420.flac	A1 bat call	34112		2921	278	296	18							A1 bat call	31144	38045	1	Point count
BP1	2019-05-26	BP1_PC_US4_20190526_202420.flac	A1 bat call	34113		2921	307.7	310.2	2.5							A1 bat call	31485	35148	1	Point count
BP1	2019-05-26	BP1_PC_US4_20190526_202420.flac	A1 bat call	34114		2921	327.4	329.6	2.20000000000005							A1 bat call	31826	36554	1	Point count
BP1	2019-05-26	BP1_PC_US4_20190526_202420.flac	A1 bat call	34120		2921	432	446	14							A1 bat call	31782	37983	1	Point count
BP1	2019-05-26	BP1_PC_US4_20190526_202420.flac	A1 bat call	34127		2921	508	519	11							A1 bat call	31455	53333	1	Point count
BP1	2019-05-26	BP1_PC_US4_20190526_202420.flac	A1 bat call	34133		2921	536	550	14							A1 bat call	31093	42193	1	Point count
BP1	2019-05-26	BP1_PC_US4_20190526_202420.flac	A1 bat call	34139		2921	594	604	10							A1 bat call	31153	38686	1	Point count
BP2	2019-05-24	BP2_PC_US4_20190524_194027.flac	A1 bat call	24105		2948	178.8	185.1	6.29999999999998							A1 bat call	30001	38161	1	Point count
BP2	2019-05-24	BP2_PC_US4_20190524_194027.flac	A1 bat call	24115		2948	548	591	43							A1 bat call	31045	43463	1	Point count
BP2	2019-05-24	BP2_PC_US4_20190524_194027.flac	A1 bat call	29577		2948	79.8	86.3	6.5							A1 bat call	30721	67920	1	Point count
BP2	2019-05-24	BP2_PC_US4_20190524_194027.flac	A1 bat call	34867		2948	3.8	10.8	7							A1 bat call	31681	44161	1	Point count
BP2	2019-05-24	BP2_PC_US4_20190524_194027.flac	A1 bat call	34868		2948	28.7	37	8.3							A1 bat call	30481	48720	1	Point count
BP2	2019-05-24	BP2_PC_US4_20190524_194027.flac	A1 bat call	34871		2948	63.9	70.1	6.2							A1 bat call	30961	88560	1	Point count
BP2	2019-05-24	BP2_PC_US4_20190524_194027.flac	A1 bat call	34874		2948	97.7	105.6	7.89999999999999							A1 bat call	26161	46081	1	Point count
BP2	2019-05-24	BP2_PC_US4_20190524_194027.flac	A1 bat call	34875	238	2948	111.9	117.5	5.59999999999999						ID:238	A1 bat call	31201	67440	1	Point count
BP2	2019-05-24	BP2_PC_US4_20190524_194027.flac	A1 bat call	34877		2948	200.3	206.8	6.5							A1 bat call	30721	58800	1	Point count
BP2	2019-05-24	BP2_PC_US4_20190524_194027.flac	A1 bat call	34879		2948	236.2	241.7	5.5							A1 bat call	30405	43572	1	Point count
BP2	2019-05-24	BP2_PC_US4_20190524_194027.flac	A1 bat call	34881		2948	272	282	10							A1 bat call	31841	47642	1	Point count
BP2	2019-05-24	BP2_PC_US4_20190524_194027.flac	A1 bat call	34883		2948	299	320	21							A1 bat call	29447	44529	1	Point count
BP2	2019-05-24	BP2_PC_US4_20190524_194027.flac	A1 bat call	34884		2948	329.5	334.1	4.60000000000002							A1 bat call	31362	43571	1	Point count
BP2	2019-05-24	BP2_PC_US4_20190524_194027.flac	A1 bat call	34885		2948	347	433	86							A1 bat call	30883	49556	1	Point count
BP2	2019-05-31	BP2_PC_US4_20190531_190913.flac	A1 bat call	24366		2962	594.6	603.3	8.69999999999993							A1 bat call	28976	36613	1	Point count
BP2	2019-05-31	BP2_PC_US4_20190531_190913.flac	A1 bat call	34141		2962	4	17	13							A1 bat call	30801	69396	1	Point count
BP2	2019-05-31	BP2_PC_US4_20190531_190913.flac	A1 bat call	34146		2962	50.3	98.9	48.6							A1 bat call	30001	46081	1	Point count
BP2	2019-05-31	BP2_PC_US4_20190531_190913.flac	A1 bat call	34152	561	2962	129	134.8	5.80000000000001						ID:561	A1 bat call	22605	34874	1	Point count
BP2	2019-05-31	BP2_PC_US4_20190531_190913.flac	A1 bat call	34153		2962	153.7	159.9	6.20000000000002							A1 bat call	25921	31921	1	Point count
BP2	2019-05-31	BP2_PC_US4_20190531_190913.flac	A1 bat call	34156		2962	200	211	11							A1 bat call	28561	39601	1	Point count
BP2	2019-05-31	BP2_PC_US4_20190531_190913.flac	A1 bat call	34158		2962	261.2	267.3	6.10000000000002							A1 bat call	29521	45121	1	Point count
BP2	2019-05-31	BP2_PC_US4_20190531_190913.flac	A1 bat call	34163		2962	355.9	359.4	3.5							A1 bat call	30673	45226	1	Point count
BP2	2019-05-31	BP2_PC_US4_20190531_190913.flac	A1 bat call	34165		2962	397.1	405.4	8.29999999999996							A1 bat call	29702	41131	1	Point count
BP2	2019-05-31	BP2_PC_US4_20190531_190913.flac	A1 bat call	34166		2962	422.7	432.5	9.80000000000001							A1 bat call	29518	38832	1	Point count
BP2	2019-05-31	BP2_PC_US4_20190531_190913.flac	A1 bat call	34534		2962	276	287	11							A1 bat call	24481	41761	1	Point count
BP2	2019-05-31	BP2_PC_US4_20190531_194813.flac	A1 bat call	24453		2956	14.2	26	11.8	31750	37025	30646	190	17	FE: 31750, CL: 17, CI: 190, S: 37025, E: 30646	A1 bat call	29761	42001	1	Point count
BP2	2019-05-31	BP2_PC_US4_20190531_194813.flac	A1 bat call	24454		2956	38.4	59	20.6							A1 bat call	29041	44401	1	Point count
BP2	2019-05-31	BP2_PC_US4_20190531_194813.flac	A1 bat call	24471		2956	404.2	412.7	8.5							A1 bat call	30405	43811	1	Point count
BP2	2019-05-31	BP2_PC_US4_20190531_194813.flac	A1 bat call	24474		2956	622	626.3	4.29999999999995							A1 bat call	22266	73257	1	Point count
BP2	2019-05-31	BP2_PC_US4_20190531_194813.flac	A1 bat call	34494		2956	0	5.9	5.9							A1 bat call	30165	50993	1	Point count
BP2	2019-05-31	BP2_PC_US4_20190531_194813.flac	A1 bat call	34496		2956	78.5	85.8	7.3							A1 bat call	30498	37746	1	Point count
BP2	2019-05-31	BP2_PC_US4_20190531_194813.flac	A1 bat call	34520		2956	374.7	381.8	7.10000000000002							A1 bat call	16081	40880	1	Point count
BP2	2019-05-31	BP2_PC_US4_20190531_194813.flac	A1 bat call	34523		2956	505.6	512.9	7.29999999999996							A1 bat call	30961	37681	1	Point count
BP2	2019-05-31	BP2_PC_US4_20190531_200314.flac	A1 bat call	24477		2958	5	17	12							A1 bat call	30241	41761	1	Point count
BP2	2019-05-31	BP2_PC_US4_20190531_200314.flac	A1 bat call	24483		2958	264.8	273.5	8.69999999999999							A1 bat call	29761	42481	1	Point count
BP3	2019-05-22	BP3_PC_US4_20190522_185250.flac	A1 bat call	24505		2990	435.6	440.5	4.89999999999998							A1 bat call	21601	35521	1	Point count
BP3	2019-05-22	BP3_PC_US4_20190522_185250.flac	A1 bat call	34356		2990	54	90	36							A1 bat call	29755	37047	1	Point count
BP3	2019-05-22	BP3_PC_US4_20190522_185250.flac	A1 bat call	34357		2990	327	347	20							A1 bat call	30985	36187	1	Point count
BP3	2019-05-22	BP3_PC_US4_20190522_185250.flac	A1 bat call	34359		2990	154	183	29							A1 bat call	30402	36160	1	Point count
BP3	2019-05-22	BP3_PC_US4_20190522_185250.flac	A1 bat call	34360		2990	210.8	219.6	8.79999999999998							A1 bat call	30579	34093	1	Point count
BP3	2019-05-22	BP3_PC_US4_20190522_185250.flac	A1 bat call	34362		2990	107.8	114.2	6.40000000000001							A1 bat call	30314	35834	1	Point count
BP3	2019-05-22	BP3_PC_US4_20190522_185250.flac	A1 bat call	34364		2990	509	535	26							A1 bat call	20879	33630	1	Point count
BP3	2019-05-22	BP3_PC_US4_20190522_185250.flac	A1 bat call	34366		2990	559	571	12							A1 bat call	31229	37935	1	Point count
BP3	2019-05-22	BP3_PC_US4_20190522_185250.flac	A1 bat call	34368		2990	476	486	10							A1 bat call	30644	35427	1	Point count
BP3	2019-05-22	BP3_PC_US4_20190522_190638.flac	A1 bat call	24510		2979	81	128	47							A1 bat call	19632	39502	1	Point count
BP3	2019-05-22	BP3_PC_US4_20190522_190638.flac	A1 bat call	24511		2979	158	195	37							A1 bat call	19871	35671	1	Point count
BP3	2019-05-22	BP3_PC_US4_20190522_190638.flac	A1 bat call	24513		2979	219	287	68							A1 bat call	20529	37201	1	Point count
BP3	2019-05-22	BP3_PC_US4_20190522_190638.flac	A1 bat call	24517		2979	380	446	66							A1 bat call	20589	32798	1	Point count
BP3	2019-05-22	BP3_PC_US4_20190522_190638.flac	A1 bat call	24518		2979	469	522	53							A1 bat call	22026	39023	1	Point count
BP3	2019-05-22	BP3_PC_US4_20190522_190638.flac	A1 bat call	35000		2979	583	598	15							A1 bat call	20881	33841	1	Point count
BP3	2019-05-22	BP3_PC_US4_20190522_190638.flac	A1 bat call	35001		2979	602	617	15							A1 bat call	29281	43921	1	Point count
BP3	2019-05-22	BP3_PC_US4_20190522_192505.flac	A1 bat call	24520		2991	90	99.6	9.59999999999999							A1 bat call	30961	36001	1	Point count
BP3	2019-05-22	BP3_PC_US4_20190522_192505.flac	A1 bat call	33836		2991	210	226	16							A1 bat call	25201	32401	1	Point count
BP3	2019-05-22	BP3_PC_US4_20190522_192505.flac	A1 bat call	33837		2991	230	251	21							A1 bat call	22081	32161	1	Point count
BP3	2019-05-22	BP3_PC_US4_20190522_192505.flac	A1 bat call	33838		2991	314	340	26							A1 bat call	20641	32401	1	Point count
BP3	2019-05-22	BP3_PC_US4_20190522_202232.flac	A1 bat call	24544		2986	220	231	11							A1 bat call	18961	38401	1	Point count
BP3	2019-05-25	BP3_PC_US4_20190525_195835.flac	A1 bat call	24618		2981	115.3	124.1	8.8							A1 bat call	30721	42721	1	Point count
BP3	2019-05-25	BP3_PC_US4_20190525_195835.flac	A1 bat call	24621		2981	404	405.8	1.80000000000001							A1 bat call	20641	31921	1	Point count
BP3	2019-05-25	BP3_PC_US4_20190525_195835.flac	A1 bat call	24623		2981	474	485	11							A1 bat call	31921	36961	1	Point count
BP3	2019-05-28	BP3_PC_US4_20190528_190739.flac	A1 bat call	24639		2977	237	267.5	30.5							A1 bat call	30241	38401	1	Point count
BP3	2019-05-28	BP3_PC_US4_20190528_190739.flac	A1 bat call	24641		2977	298.6	306.1	7.5							A1 bat call	32161	36721	1	Point count
BP3	2019-05-28	BP3_PC_US4_20190528_190739.flac	A1 bat call	24644		2977	329	343	14							A1 bat call	30001	36481	1	Point count
BP3	2019-05-28	BP3_PC_US4_20190528_190739.flac	A1 bat call	24645		2977	362	368.8	6.80000000000001							A1 bat call	29761	42241	1	Point count
BP3	2019-05-28	BP3_PC_US4_20190528_190739.flac	A1 bat call	24647		2977	389.8	397.7	7.89999999999998							A1 bat call	30329	37255	1	Point count
BP3	2019-05-28	BP3_PC_US4_20190528_190739.flac	A1 bat call	24648		2977	436	448.1	12.1							A1 bat call	29852	38210	1	Point count
BP3	2019-05-28	BP3_PC_US4_20190528_190739.flac	A1 bat call	24649		2977	526	540	14							A1 bat call	31285	41792	1	Point count
BP3	2019-05-28	BP3_PC_US4_20190528_190739.flac	A1 bat call	24650		2977	583	595	12							A1 bat call	30568	37493	1	Point count
BP3	2019-05-28	BP3_PC_US4_20190528_190739.flac	A1 bat call	35046		2977	110.7	120.6	9.89999999999999							A1 bat call	31201	37441	1	Point count
BP3	2019-05-28	BP3_PC_US4_20190528_190739.flac	A1 bat call	35047		2977	95.6	103.9	8.30000000000001							A1 bat call	26641	32401	1	Point count
BP3	2019-05-28	BP3_PC_US4_20190528_190739.flac	A1 bat call	35048		2977	131	143	12							A1 bat call	29521	37441	1	Point count
BP3	2019-05-28	BP3_PC_US4_20190528_190739.flac	A1 bat call	35049		2977	175	200	25							A1 bat call	28801	38161	1	Point count
BP3	2019-05-28	BP3_PC_US4_20190528_190739.flac	A1 bat call	35050		2977	158	163.3	5.30000000000001							A1 bat call	30001	34561	1	Point count
BP3	2019-05-28	BP3_PC_US4_20190528_200424.flac	A1 bat call	24675		2978	5.1	10.3	5.2							A1 bat call	30721	36241	1	Point count
BP1	2019-05-25	BP1_AR_US1_20190525_211334.flac	A1 bat call	25382		2890	526.5	536.1	9.60000000000002							A1 bat call	22321	47041	1	Ultrasound recording
BP1	2019-05-25	BP1_AR_US1_20190525_211334.flac	A1 bat call	25394		2890	1733	1750	17							A1 bat call	18241	31681	1	Ultrasound recording
BP1	2019-05-25	BP1_AR_US1_20190525_211334.flac	A1 bat call	25429		2890	2008.3	2015.5	7.20000000000005							A1 bat call	31201	37441	1	Ultrasound recording
BP2	2019-05-24	BP2_PC_US4_20190524_190710.flac	A1 bat call	25578		2949	161	187	26							A1 bat call	30241	38161	1	Point count
BP2	2019-05-24	BP2_PC_US4_20190524_190710.flac	A1 bat call	25737		2949	200	216.8	16.8							A1 bat call	30001	37921	1	Point count
BP2	2019-05-24	BP2_PC_US4_20190524_190710.flac	A1 bat call	25761		2949	367.2	375.6	8.40000000000003							A1 bat call	29851	35343	1	Point count
BP2	2019-05-24	BP2_PC_US4_20190524_190710.flac	A1 bat call	25762		2949	385	401	16							A1 bat call	29851	37253	1	Point count
BP2	2019-05-24	BP2_PC_US4_20190524_190710.flac	A1 bat call	25765		2949	435	446	11							A1 bat call	29612	37253	1	Point count
BP2	2019-05-24	BP2_PC_US4_20190524_190710.flac	A1 bat call	25766		2949	459	470	11							A1 bat call	30567	37492	1	Point count
BP2	2019-05-24	BP2_PC_US4_20190524_190710.flac	A1 bat call	25767		2949	472	492	20							A1 bat call	30806	38686	1	Point count
BP2	2019-05-24	BP2_PC_US4_20190524_190710.flac	A1 bat call	25774		2949	508	522	14							A1 bat call	30567	36776	1	Point count
BP2	2019-05-24	BP2_PC_US4_20190524_190710.flac	A1 bat call	25783		2949	620.1	629	8.89999999999998							A1 bat call	30328	39641	1	Point count
BP2	2019-05-24	BP2_PC_US4_20190524_190710.flac	A1 bat call	34608		2949	0.3	4.8	4.5							A1 bat call	30721	37441	1	Point count
BP2	2019-05-24	BP2_PC_US4_20190524_190710.flac	A1 bat call	34611		2949	21.9	27.8	5.9							A1 bat call	30001	39841	1	Point count
BP2	2019-05-24	BP2_PC_US4_20190524_190710.flac	A1 bat call	34613		2949	42	53	11							A1 bat call	29521	39361	1	Point count
BP2	2019-05-24	BP2_PC_US4_20190524_190710.flac	A1 bat call	34619		2949	90.8	97.3	6.5							A1 bat call	21121	42481	1	Point count
BP2	2019-05-24	BP2_PC_US4_20190524_190710.flac	A1 bat call	34620		2949	109	147	38							A1 bat call	30241	38161	1	Point count
BP2	2019-05-24	BP2_PC_US4_20190524_190710.flac	A1 bat call	34627		2949	227	238	11							A1 bat call	30001	48001	1	Point count
BP2	2019-05-24	BP2_PC_US4_20190524_190710.flac	A1 bat call	34640		2949	290	310	20							A1 bat call	29281	39121	1	Point count
BP2	2019-05-24	BP2_PC_US4_20190524_190710.flac	A1 bat call	34645		2949	324	335	11							A1 bat call	30001	37201	1	Point count
BP2	2019-05-24	BP2_PC_US4_20190524_190710.flac	A1 bat call	34648		2949	350	360	10							A1 bat call	28321	43441	1	Point count
BP2	2019-05-24	BP2_PC_US4_20190524_190710.flac	A1 bat call	34654		2949	413	426	13							A1 bat call	26881	41041	1	Point count
BP2	2019-05-24	BP2_PC_US4_20190524_190710.flac	A1 bat call	34659		2949	499.6	501.9	2.29999999999995							A1 bat call	31201	38401	1	Point count
BP2	2019-05-24	BP2_PC_US4_20190524_190710.flac	A1 bat call	34661		2949	531.4	532.7	1.30000000000007							A1 bat call	31681	36721	1	Point count
BP2	2019-05-24	BP2_PC_US4_20190524_190710.flac	A1 bat call	34662		2949	537.8	544.9	7.10000000000002							A1 bat call	29373	91699	1	Point count
BP2	2019-05-23	BP2_AR_US1_20190523_185234.flac	A1 bat call	26252		2933	223.7	227.7	4							A1 bat call	26161	35521	1	Ultrasound recording
BP2	2019-05-23	BP2_AR_US1_20190523_185234.flac	A1 bat call	26292		2933	576	758	182							A1 bat call	25761	58400	2	Ultrasound recording
BP2	2019-05-23	BP2_AR_US1_20190523_185234.flac	A1 bat call	26297		2933	898	1022	124							A1 bat call	29761	60541	1	Ultrasound recording
BP2	2019-05-23	BP2_AR_US1_20190523_185234.flac	A1 bat call	26309		2933	1033	1135	102							A1 bat call	30000	49440	1	Ultrasound recording
BP2	2019-05-23	BP2_AR_US1_20190523_185234.flac	A1 bat call	26310		2933	1169	1188	19							A1 bat call	31441	59280	1	Ultrasound recording
BP2	2019-05-23	BP2_AR_US1_20190523_185234.flac	A1 bat call	26311		2933	1205	1250	45							A1 bat call	30961	60720	1	Ultrasound recording
BP2	2019-05-23	BP2_AR_US1_20190523_185234.flac	A1 bat call	26315		2933	1389	1520	131							A1 bat call	30561	60000	2	Ultrasound recording
BP2	2019-05-23	BP2_AR_US1_20190523_185234.flac	A1 bat call	26321		2933	1539	1869	330							A1 bat call	25361	58320	2	Ultrasound recording
BP2	2019-05-23	BP2_AR_US1_20190523_185234.flac	A1 bat call	26335		2933	1892	2091	199							A1 bat call	27841	60020	2	Ultrasound recording
BP2	2019-05-23	BP2_AR_US1_20190523_185234.flac	A1 bat call	26346		2933	2107	2595	488							A1 bat call	28000	60320	2	Ultrasound recording
BP2	2019-05-23	BP2_AR_US1_20190523_185234.flac	A1 bat call	26362		2933	2607	2642	35							A1 bat call	30241	44401	1	Ultrasound recording
BP2	2019-05-23	BP2_AR_US1_20190523_185234.flac	A1 bat call	34960		2933	293.9	300.5	6.60000000000002							A1 bat call	25098	35625	1	Ultrasound recording
BP2	2019-05-23	BP2_AR_US1_20190523_185234.flac	A1 bat call	34970		2933	2783.6	2793.4	9.80000000000018							A1 bat call	30390	45233	1	Ultrasound recording
BP2	2019-05-23	BP2_AR_US1_20190523_185234.flac	A1 bat call	34971		2933	2764.7	2772.2	7.5							A1 bat call	30390	48227	1	Ultrasound recording
BP2	2019-05-23	BP2_AR_US1_20190523_185234.flac	A1 bat call	34975		2933	2740	2750	10							A1 bat call	31562	47316	1	Ultrasound recording
BP2	2019-05-23	BP2_AR_US1_20190523_185234.flac	A1 bat call	34976		2933	2708	2730	22							A1 bat call	30911	43670	1	Ultrasound recording
BP2	2019-05-26	BP2_AR_US1_20190526_193918.flac	A1 bat call	26428		2940	218	513	295							A1 bat call	27771	68000	2	Ultrasound recording
BP2	2019-05-26	BP2_AR_US1_20190526_193918.flac	A1 bat call	26439		2940	1004.4	1059	54.6							A1 bat call	28838	58003	2	Ultrasound recording
BP2	2019-05-26	BP2_AR_US1_20190526_193918.flac	A1 bat call	26444		2940	1180	1285	105							A1 bat call	28321	61680	2	Ultrasound recording
BP2	2019-05-26	BP2_AR_US1_20190526_193918.flac	A1 bat call	26453		2940	1298	1465	167							A1 bat call	28599	58592	1	Ultrasound recording
BP2	2019-05-26	BP2_AR_US1_20190526_193918.flac	A1 bat call	26486		2940	2365	2380	15							A1 bat call	30961	44161	1	Ultrasound recording
BP2	2019-05-26	BP2_AR_US1_20190526_193918.flac	A1 bat call	26487		2940	2391	2401	10							A1 bat call	31921	38401	1	Ultrasound recording
BP2	2019-05-26	BP2_AR_US1_20190526_193918.flac	A1 bat call	26489		2940	2504	2515	11							A1 bat call	23041	48001	1	Ultrasound recording
BP2	2019-05-26	BP2_AR_US1_20190526_193918.flac	A1 bat call	26496		2940	521	888	367							A1 bat call	28321	60880	2	Ultrasound recording
BP2	2019-05-26	BP2_AR_US1_20190526_193918.flac	A1 bat call	35052		2940	1784.9	1791.8	6.89999999999986							A1 bat call	31833	37205	1	Ultrasound recording
BP2	2019-05-26	BP2_AR_US1_20190526_193918.flac	A1 bat call	35055		2940	1526	1536	10							A1 bat call	30453	44284	1	Ultrasound recording
BP2	2019-05-23	BP2_AR_US1_20190523_211528.flac	A1 bat call	26645		2934	0	43	43							A1 bat call	30481	64800	1	Ultrasound recording
BP2	2019-05-23	BP2_AR_US1_20190523_211528.flac	A1 bat call	26660		2934	567	590	23							A1 bat call	30241	39121	1	Ultrasound recording
BP2	2019-05-23	BP2_AR_US1_20190523_211528.flac	A1 bat call	26705		2934	1544.6	1552.4	7.80000000000018							A1 bat call	28801	34801	1	Ultrasound recording
BP2	2019-05-23	BP2_AR_US1_20190523_211528.flac	A1 bat call	26771		2934	336	354	18							A1 bat call	25201	38881	1	Ultrasound recording
BP2	2019-05-23	BP2_AR_US1_20190523_211528.flac	A1 bat call	26772		2934	369	383	14							A1 bat call	30721	41521	1	Ultrasound recording
BP2	2019-05-23	BP2_AR_US1_20190523_211528.flac	A1 bat call	26786		2934	738	767	29							A1 bat call	30001	47281	1	Ultrasound recording
BP2	2019-05-23	BP2_AR_US1_20190523_211528.flac	A1 bat call	26795		2934	1249.6	1258.4	8.80000000000018							A1 bat call	29926	56020	1	Ultrasound recording
BP2	2019-05-23	BP2_AR_US1_20190523_211528.flac	A1 bat call	26814		2934	2547	2573	26							A1 bat call	30001	49680	1	Ultrasound recording
BP2	2019-05-23	BP2_AR_US1_20190523_211528.flac	A1 bat call	26815		2934	2591.4	2600.4	9							A1 bat call	29761	46081	1	Ultrasound recording
BP2	2019-05-23	BP2_AR_US1_20190523_211528.flac	A1 bat call	35005		2934	1666.8	1671.9	5.10000000000014							A1 bat call	31578	46547	1	Ultrasound recording
BP2	2019-05-23	BP2_AR_US1_20190523_211528.flac	A1 bat call	35008		2934	1691	1692.5	1.5							A1 bat call	31079	40226	1	Ultrasound recording
BP2	2019-05-23	BP2_AR_US1_20190523_211528.flac	A1 bat call	35009		2934	1691	1692.5	1.5							A1 bat call	31079	40226	1	Ultrasound recording
BP2	2019-05-23	BP2_AR_US1_20190523_211528.flac	A1 bat call	35010		2934	1691	1692.5	1.5							A1 bat call	31079	40226	1	Ultrasound recording
BP2	2019-05-23	BP2_AR_US1_20190523_211528.flac	A1 bat call	35011		2934	1691	1692.5	1.5							A1 bat call	31079	40226	1	Ultrasound recording
BP2	2019-05-23	BP2_AR_US1_20190523_211528.flac	A1 bat call	35012		2934	1691	1692.5	1.5							A1 bat call	31079	40226	1	Ultrasound recording
BP2	2019-05-23	BP2_AR_US1_20190523_211528.flac	A1 bat call	35013		2934	1691	1692.5	1.5							A1 bat call	31079	40226	1	Ultrasound recording
BP2	2019-05-23	BP2_AR_US1_20190523_211528.flac	A1 bat call	35014		2934	1691	1692.5	1.5							A1 bat call	31079	40226	1	Ultrasound recording
BP2	2019-05-23	BP2_AR_US1_20190523_211528.flac	A1 bat call	35015		2934	1705.3	1707.8	2.5							A1 bat call	31245	43220	1	Ultrasound recording
BP2	2019-05-23	BP2_AR_US1_20190523_211528.flac	A1 bat call	35018		2934	496	513	17							A1 bat call	30680	44516	1	Ultrasound recording
BP2	2019-05-23	BP2_AR_US1_20190523_211528.flac	A1 bat call	35023		2934	540.3	547	6.70000000000005							A1 bat call	30608	50549	1	Ultrasound recording
BP2	2019-05-23	BP2_AR_US1_20190523_211528.flac	A1 bat call	35024		2934	525.2	535	9.79999999999995							A1 bat call	31077	42455	1	Ultrasound recording
BP2	2019-05-23	BP2_AR_US1_20190523_211528.flac	A1 bat call	35030		2934	458.5	464.8	6.30000000000001							A1 bat call	31195	47030	1	Ultrasound recording
BP2	2019-05-23	BP2_AR_US1_20190523_211528.flac	A1 bat call	35031		2934	436	450	14							A1 bat call	31195	57352	1	Ultrasound recording
BP2	2019-05-23	BP2_AR_US1_20190523_211528.flac	A1 bat call	35032		2934	424.7	429.6	4.90000000000003							A1 bat call	30843	41986	1	Ultrasound recording
BP2	2019-05-23	BP2_AR_US1_20190523_211528.flac	A1 bat call	35036		2934	402.3	409.9	7.59999999999997							A1 bat call	29435	41400	1	Ultrasound recording
BP2	2019-05-23	BP2_AR_US1_20190523_211528.flac	A1 bat call	35039		2934	624	719	95							A1 bat call	30491	47616	1	Ultrasound recording
BP2	2019-05-30	BP2_AR_US1_20190530_185311.flac	A1 bat call	27100		2943	0	11	11							A1 bat call	31441	54240	1	Ultrasound recording
BP2	2019-05-30	BP2_AR_US1_20190530_185311.flac	A1 bat call	27111		2943	362	406	44							A1 bat call	31205	50688	1	Ultrasound recording
BP2	2019-05-30	BP2_AR_US1_20190530_185311.flac	A1 bat call	27112		2943	419	431	12							A1 bat call	29537	55025	1	Ultrasound recording
BP2	2019-05-30	BP2_AR_US1_20190530_185311.flac	A1 bat call	27114		2943	546	732	186							A1 bat call	27000	60454	2	Ultrasound recording
BP2	2019-05-30	BP2_AR_US1_20190530_185311.flac	A1 bat call	27246		2943	996	1386	390							A1 bat call	28201	58560	2	Ultrasound recording
BP2	2019-05-30	BP2_AR_US1_20190530_185311.flac	A1 bat call	27288		2943	1398	1731	333							A1 bat call	28165	59626	2	Ultrasound recording
BP2	2019-05-30	BP2_AR_US1_20190530_185311.flac	A1 bat call	27451		2943	1743	1843	100							A1 bat call	28321	62880	1	Ultrasound recording
BP2	2019-05-30	BP2_AR_US1_20190530_185311.flac	A1 bat call	27452		2943	1858	1989	131							A1 bat call	29521	56400	1	Ultrasound recording
BP2	2019-05-30	BP2_AR_US1_20190530_185311.flac	A1 bat call	27455		2943	1999.5	2543	543.5							A1 bat call	28241	59880	2	Ultrasound recording
BP2	2019-05-30	BP2_AR_US1_20190530_185311.flac	A1 bat call	27476		2943	2558	2796	238							A1 bat call	29299	63694	2	Ultrasound recording
BP2	2019-05-30	BP2_AR_US1_20190530_185311.flac	A1 bat call	27489		2943	745	984	239							A1 bat call	27121	58640	2	Ultrasound recording
BP2	2019-05-30	BP2_AR_US1_20190530_185311.flac	A1 bat call	35072		2943	66.8	72.4	5.60000000000001							A1 bat call	30836	35447	1	Ultrasound recording
BP2	2019-05-30	BP2_AR_US1_20190530_185311.flac	A1 bat call	35074		2943	269	283	14							A1 bat call	31274	43081	1	Ultrasound recording
BP2	2019-05-30	BP2_AR_US1_20190530_185311.flac	A1 bat call	35215		2943	82.4	87.3	4.89999999999999							A1 bat call	30402	40552	1	Ultrasound recording
BP2	2019-05-30	BP2_AR_US1_20190530_185311.flac	A1 bat call	35216		2943	91.1	100.1	9							A1 bat call	30466	38946	1	Ultrasound recording
BP2	2019-05-30	BP2_AR_US1_20190530_185311.flac	A1 bat call	35217		2943	112.3	118.4	6.10000000000001							A1 bat call	31879	40616	1	Ultrasound recording
BP2	2019-05-30	BP2_AR_US1_20190530_211451.flac	A1 bat call	27748		2944	48	75	27							A1 bat call	29041	41281	1	Ultrasound recording
BP2	2019-05-30	BP2_AR_US1_20190530_211451.flac	A1 bat call	27760		2944	589	602	13							A1 bat call	31681	36001	1	Ultrasound recording
BP2	2019-05-30	BP2_AR_US1_20190530_211451.flac	A1 bat call	27774		2944	1048.9	1058.8	9.89999999999986							A1 bat call	29917	35645	1	Ultrasound recording
BP2	2019-05-30	BP2_AR_US1_20190530_211451.flac	A1 bat call	34010		2944	3	28	25							A1 bat call	29790	47501	1	Ultrasound recording
BP2	2019-05-30	BP2_AR_US1_20190530_211451.flac	A1 bat call	34015		2944	308	318	10							A1 bat call	30611	34669	1	Ultrasound recording
BP2	2019-05-30	BP2_AR_US1_20190530_211451.flac	A1 bat call	34024		2944	475	487	12							A1 bat call	30527	33241	1	Ultrasound recording
BP2	2019-05-30	BP2_AR_US1_20190530_211451.flac	A1 bat call	34031		2944	1471.8	1479.8	8							A1 bat call	29640	33084	1	Ultrasound recording
BP2	2019-05-30	BP2_AR_US1_20190530_211451.flac	A1 bat call	34036		2944	1926.2	1933.4	7.20000000000005							A1 bat call	31507	37814	1	Ultrasound recording
BP2	2019-05-30	BP2_AR_US1_20190530_211451.flac	A1 bat call	34041		2944	2470	2481	11							A1 bat call	29492	38614	1	Ultrasound recording
BP2	2019-05-30	BP2_AR_US1_20190530_211451.flac	A1 bat call	34042		2944	2492	2504	12							A1 bat call	29383	36333	1	Ultrasound recording
BP2	2019-05-30	BP2_AR_US1_20190530_211451.flac	A1 bat call	34043		2944	2516	2529	13							A1 bat call	29492	41220	1	Ultrasound recording
BP2	2019-05-30	BP2_AR_US1_20190530_211451.flac	A1 bat call	34044		2944	2539	2546.4	7.40000000000009							A1 bat call	29709	35030	1	Ultrasound recording
BP2	2019-05-30	BP2_AR_US1_20190530_211451.flac	A1 bat call	34050		2944	2631	2643	12							A1 bat call	29761	37441	1	Ultrasound recording
BP2	2019-05-30	BP2_AR_US1_20190530_211451.flac	A1 bat call	34051		2944	2569	2608	39							A1 bat call	30026	40340	1	Ultrasound recording
BP1	2019-05-23	BP1_PC_US4_20190523_190001.flac	A1 bat call	33626		2913	204	227	23							A1 bat call	31287	36421	1	Point count
BP1	2019-05-26	BP1_PC_US4_20190526_190009.flac	A1 bat call	33650		2920	188	206	18							A1 bat call	31047	36913	1	Point count
BP1	2019-05-26	BP1_PC_US4_20190526_190009.flac	A1 bat call	33653		2920	493	506	13							A1 bat call	26969	32552	1	Point count
BP1	2019-05-26	BP1_PC_US4_20190526_190009.flac	A1 bat call	33938		2920	122.7	129.5	6.8							A1 bat call	31777	35139	1	Point count
BP1	2019-05-26	BP1_PC_US4_20190526_190009.flac	A1 bat call	33943		2920	422	450	28							A1 bat call	30361	36238	1	Point count
BP1	2019-05-26	BP1_PC_US4_20190526_191240.flac	A1 bat call	33655		2922	462.7	465.8	3.10000000000002							A1 bat call	32596	37875	1	Point count
BP2	2019-05-21	BP2_PC_US4_20190521_203027.flac	A1 bat call	33777		2957	602.5	607.3	4.79999999999996							A1 bat call	31117	33412	1	Point count
BP2	2019-05-21	BP2_PC_US4_20190521_201903.flac	A1 bat call	33779		2964	151.5	155.3	3.80000000000001							A1 bat call	27090	33870	1	Point count
BP2	2019-05-21	BP2_PC_US4_20190521_201903.flac	A1 bat call	33780		2964	170.84	171.7	0.859999999999985							A1 bat call	26448	33452	1	Point count
BP2	2019-05-21	BP2_PC_US4_20190521_194009.flac	A1 bat call	33791	16	2954	63.2	69	5.8	34681	93140	33830	90	10	ID:16, FE: 34681, CL: 10, Cl: 90, S: 93140 , E: 33830	A1 bat call	31513	87600	1	Point count
BP3	2019-05-25	BP3_PC_US4_20190525_192238.flac	A1 bat call	33815		2993	228.8	238.7	9.89999999999998							A1 bat call	31102	35450	1	Point count
BP3	2019-05-25	BP3_PC_US4_20190525_192238.flac	A1 bat call	33816		2993	265.8	272.2	6.39999999999998							A1 bat call	32090	34038	1	Point count
BP3	2019-05-25	BP3_PC_US4_20190525_192238.flac	A1 bat call	33817		2993	348.6	357.6	9							A1 bat call	31723	34462	1	Point count
BP3	2019-05-25	BP3_PC_US4_20190525_192238.flac	A1 bat call	33818		2993	388	396.7	8.69999999999999							A1 bat call	30113	31836	1	Point count
BP3	2019-05-25	BP3_PC_US4_20190525_192238.flac	A1 bat call	33819		2993	470	475.3	5.30000000000001							A1 bat call	30565	34349	1	Point count
BP3	2019-05-25	BP3_PC_US4_20190525_192238.flac	A1 bat call	33820		2993	545.1	550	4.89999999999998							A1 bat call	30678	34208	1	Point count
BP3	2019-05-25	BP3_PC_US4_20190525_192238.flac	A1 bat call	33821		2993	575	590	15							A1 bat call	31412	35168	1	Point count
BP3	2019-05-22	BP3_PC_US4_20190522_200333.flac	A1 bat call	33831		2980	101	105.4	4.40000000000001							A1 bat call	31201	35281	1	Point count
BP3	2019-05-22	BP3_PC_US4_20190522_200333.flac	A1 bat call	33832		2980	329.5	338.6	9.10000000000002							A1 bat call	30525	35049	1	Point count
BP3	2019-05-22	BP3_PC_US4_20190522_200333.flac	A1 bat call	33833		2980	363	374	11							A1 bat call	31279	35049	1	Point count
BP3	2019-05-31	BP3_AR_US1_20190531_202726.flac	A1 bat call	33844		2995	2173	2190	17						TD: NA , UD: NA , Maneuver: NA , large eyes: NA , large ears: NA , Comments: NA , Photos: NA	A1 bat call	30305	45432	1	Ultrasound recording
BP3	2019-05-24	BP3_AR_US1_20190524_202801.flac	A1 bat call	33920		2975	937.4	944.3	6.89999999999998							A1 bat call	29761	40081	1	Ultrasound recording
BP3	2019-05-28	BP3_PC_US4_20190528_201629.flac	A1 bat call	33947		2982	95	102.4	7.40000000000001							A1 bat call	30092	32663	1	Point count
BP3	2019-05-28	BP3_PC_US4_20190528_201629.flac	A1 bat call	33948		2982	150.7	157.3	6.60000000000002							A1 bat call	32736	36019	1	Point count
BP3	2019-05-28	BP3_PC_US4_20190528_201629.flac	A1 bat call	33949		2982	213.4	220.6	7.19999999999999							A1 bat call	30395	34148	1	Point count
BP3	2019-05-28	BP3_PC_US4_20190528_201629.flac	A1 bat call	33950		2982	501.7	505.9	4.19999999999999							A1 bat call	30388	34612	1	Point count
BP3	2019-05-28	BP3_PC_US4_20190528_201629.flac	A1 bat call	33951		2982	537.6	546.1	8.5							A1 bat call	30365	35759	1	Point count
BP3	2019-05-28	BP3_PC_US4_20190528_195237.flac	A1 bat call	33954		2984	332	344	12							A1 bat call	30625	34605	1	Point count
BP3	2019-05-28	BP3_PC_US4_20190528_195237.flac	A1 bat call	33956		2984	473.7	480.6	6.90000000000003							A1 bat call	30283	36709	1	Point count
BP3	2019-05-28	BP3_PC_US4_20190528_195237.flac	A1 bat call	33958		2984	538.1	545.8	7.69999999999993							A1 bat call	30511	32611	1	Point count
BP3	2019-05-28	BP3_PC_US4_20190528_195237.flac	A1 bat call	33959		2984	394.7	403.5	8.80000000000001							A1 bat call	21552	32527	1	Point count
BP3	2019-05-28	BP3_PC_US4_20190528_193310.flac	A1 bat call	33961		2976	0	20	20							A1 bat call	31619	36759	1	Point count
BP3	2019-05-28	BP3_PC_US4_20190528_193310.flac	A1 bat call	33962		2976	73	89	16							A1 bat call	30907	35885	1	Point count
BP3	2019-05-28	BP3_PC_US4_20190528_193310.flac	A1 bat call	33967		2976	368	383	15							A1 bat call	30963	33992	1	Point count
BP3	2019-05-28	BP3_PC_US4_20190528_193310.flac	A1 bat call	33968		2976	394.5	403.7	9.19999999999999							A1 bat call	30000	33062	1	Point count
BP3	2019-05-28	BP3_PC_US4_20190528_192115.flac	A1 bat call	33970		2989	65.8	73.6	7.8							A1 bat call	30774	37991	1	Point count
BP3	2019-05-28	BP3_PC_US4_20190528_192115.flac	A1 bat call	33971		2989	125.9	131.6	5.69999999999999							A1 bat call	33434	37373	1	Point count
BP3	2019-05-28	BP3_PC_US4_20190528_192115.flac	A1 bat call	33973		2989	135.7	142.1	6.40000000000001							A1 bat call	31585	38016	1	Point count
BP3	2019-05-28	BP3_PC_US4_20190528_192115.flac	A1 bat call	33974		2989	194.8	202.3	7.5							A1 bat call	32060	35789	1	Point count
BP3	2019-05-28	BP3_PC_US4_20190528_192115.flac	A1 bat call	33976		2989	458.7	464.7	6							A1 bat call	30884	33099	1	Point count
BP3	2019-05-28	BP3_PC_US4_20190528_192115.flac	A1 bat call	33979		2989	539	547.3	8.29999999999996							A1 bat call	30691	34973	1	Point count
BP3	2019-05-28	BP3_PC_US4_20190528_192115.flac	A1 bat call	33980		2989	599.3	606.6	7.30000000000007							A1 bat call	31463	36026	1	Point count
BP3	2019-05-25	BP3_PC_US4_20190525_203452.flac	A1 bat call	33981		2983	229.3	236.4	7.09999999999999							A1 bat call	32559	34412	1	Point count
BP3	2019-05-25	BP3_PC_US4_20190525_203452.flac	A1 bat call	33982		2983	229.3	236.4	7.09999999999999							A1 bat call	32559	34412	1	Point count
BP3	2019-05-24	BP3_AR_US1_20190524_180500.flac	A1 bat call	33989		2972	2353	2363	10							A1 bat call	30395	35780	1	Ultrasound recording
BP2	2019-05-26	BP2_AR_US1_20190526_211337.flac	A1 bat call	33996		2939	146	156	10							A1 bat call	31807	37137	1	Ultrasound recording
BP2	2019-05-26	BP2_AR_US1_20190526_211337.flac	A1 bat call	33999		2939	1188	1205	17							A1 bat call	31711	45519	1	Ultrasound recording
BP2	2019-05-26	BP2_AR_US1_20190526_211337.flac	A1 bat call	34003		2939	1974.1	1977	2.90000000000009							A1 bat call	26066	32005	1	Ultrasound recording
BP2	2019-05-26	BP2_AR_US1_20190526_211337.flac	A1 bat call	34009		2939	2498	2530	32							A1 bat call	26899	60855	1	Ultrasound recording
BP2	2019-05-24	BP2_PC_US4_20190524_202946.flac	A1 bat call	34247		2965	252	272	20							A1 bat call	31681	58800	1	Point count
BP2	2019-05-24	BP2_PC_US4_20190524_202946.flac	A1 bat call	34250		2965	275.4	281.2	5.80000000000001							A1 bat call	28561	41281	1	Point count
BP1	2019-05-30	BP1_PC_US4_20190530_191121.flac	A1 bat call	34753		2925	292.5	293.9	1.39999999999998							A1 bat call	29333	93120	1	Point count
BP2	2019-05-21	BP2_PC_US4_20190521_204714.flac	A1 bat call	34801		2959	405.6	413.3	7.69999999999999							A1 bat call	31681	63840	1	Point count
BP1	2019-05-28	BP1_AR_US1_20190528_211504.flac	B1 bat call	23329		2904	1860	1871	11							B1 bat call	35041	42721	1	Ultrasound recording
BP1	2019-05-22	BP1_AR_US1_20190522_211616.flac	B1 bat call	27002		2883	2318	2331	13							B1 bat call	32401	42241	1	Ultrasound recording
BP1	2019-05-22	BP1_AR_US1_20190522_211616.flac	B1 bat call	24237		2883	1017	1028	11							B1 bat call	35761	44401	1	Ultrasound recording
BP1	2019-05-22	BP1_AR_US1_20190522_211616.flac	B1 bat call	24247		2883	1809.3	1815.9	6.60000000000014							B1 bat call	33121	41041	1	Ultrasound recording
BP1	2019-05-22	BP1_AR_US1_20190522_211616.flac	B1 bat call	24253		2883	2395	2403	8							B1 bat call	34801	39841	1	Ultrasound recording
BP1	2019-05-22	BP1_AR_US1_20190522_211616.flac	B1 bat call	24254		2883	2560.1	2568	7.90000000000009							B1 bat call	30481	41521	1	Ultrasound recording
BP1	2019-05-22	BP1_AR_US1_20190522_211616.flac	B1 bat call	33182		2883	364	388	24							B1 bat call	30241	47281	1	Ultrasound recording
BP1	2019-05-22	BP1_AR_US1_20190522_211616.flac	B1 bat call	33197		2883	1967	1977	10							B1 bat call	33361	51120	1	Ultrasound recording
BP1	2019-05-22	BP1_AR_US1_20190522_211616.flac	B1 bat call	33203		2883	275	293	18							B1 bat call	30806	43940	1	Ultrasound recording
BP1	2019-05-22	BP1_AR_US1_20190522_211616.flac	B1 bat call	33204		2883	1912	1928	16							B1 bat call	32000	44656	1	Ultrasound recording
BP1	2019-05-22	BP1_AR_US1_20190522_211616.flac	B1 bat call	33564		2883	1450.3	1456.8	6.5							B1 bat call	36961	41521	1	Ultrasound recording
BP1	2019-05-28	BP1_AR_US1_20190528_193953.flac	B1 bat call	31833		2905	86	100	14							B1 bat call	30308	40816	2	Ultrasound recording
BP1	2019-05-28	BP1_AR_US1_20190528_193953.flac	B1 bat call	31835		2905	202	279	77							B1 bat call	29307	42317	1	Ultrasound recording
BP1	2019-05-28	BP1_AR_US1_20190528_193953.flac	B1 bat call	31837		2905	321	376	55							B1 bat call	30141	40983	1	Ultrasound recording
BP1	2019-05-28	BP1_AR_US1_20190528_193953.flac	B1 bat call	31838		2905	390	480	90							B1 bat call	28306	38981	1	Ultrasound recording
BP1	2019-05-28	BP1_AR_US1_20190528_193953.flac	B1 bat call	31840		2905	611	686	75							B1 bat call	29808	43485	2	Ultrasound recording
BP1	2019-05-28	BP1_AR_US1_20190528_193953.flac	B1 bat call	31841		2905	749	777	28							B1 bat call	29474	41481	1	Ultrasound recording
BP1	2019-05-28	BP1_AR_US1_20190528_193953.flac	B1 bat call	31842		2905	792.4	797.5	5.10000000000002							B1 bat call	33811	40149	1	Ultrasound recording
BP1	2019-05-28	BP1_AR_US1_20190528_193953.flac	B1 bat call	31844		2905	856	880	24							B1 bat call	29808	47154	1	Ultrasound recording
BP1	2019-05-28	BP1_AR_US1_20190528_193953.flac	B1 bat call	31845		2905	899	955	56							B1 bat call	28807	40149	1	Ultrasound recording
BP1	2019-05-28	BP1_AR_US1_20190528_193953.flac	B1 bat call	31846		2905	974	1002	28							B1 bat call	29974	40483	1	Ultrasound recording
BP1	2019-05-28	BP1_AR_US1_20190528_193953.flac	B1 bat call	31848		2905	1212	1234	22							B1 bat call	30141	38815	1	Ultrasound recording
BP1	2019-05-28	BP1_AR_US1_20190528_193953.flac	B1 bat call	31849		2905	1419.2	1423.9	4.70000000000005							B1 bat call	33811	50324	1	Ultrasound recording
BP1	2019-05-28	BP1_AR_US1_20190528_193953.flac	B1 bat call	31851		2905	1448	1458	10							B1 bat call	29641	45487	1	Ultrasound recording
BP1	2019-05-28	BP1_AR_US1_20190528_193953.flac	B1 bat call	31852		2905	1600.9	1609.1	8.19999999999982							B1 bat call	36313	54827	1	Ultrasound recording
BP1	2019-05-28	BP1_AR_US1_20190528_193953.flac	B1 bat call	31853		2905	1670.7	1679.3	8.59999999999991							B1 bat call	30141	41483	1	Ultrasound recording
BP1	2019-05-28	BP1_AR_US1_20190528_193953.flac	B1 bat call	31855		2905	1858	1878	20							B1 bat call	29808	45153	1	Ultrasound recording
BP1	2019-05-28	BP1_AR_US1_20190528_193953.flac	B1 bat call	31856		2905	1910	1983	73							B1 bat call	30308	42985	1	Ultrasound recording
BP1	2019-05-28	BP1_AR_US1_20190528_193953.flac	B1 bat call	31857		2905	1998.4	2003.7	5.29999999999996							B1 bat call	36646	42151	1	Ultrasound recording
BP1	2019-05-28	BP1_AR_US1_20190528_193953.flac	B1 bat call	31858		2905	2152	2167	15							B1 bat call	29307	38481	1	Ultrasound recording
BP1	2019-05-28	BP1_AR_US1_20190528_193953.flac	B1 bat call	31859		2905	2444	2457	13							B1 bat call	34144	42151	1	Ultrasound recording
BP1	2019-05-28	BP1_AR_US1_20190528_193953.flac	B1 bat call	31862		2905	2574	2591	17							B1 bat call	35979	45320	1	Ultrasound recording
BP1	2019-05-28	BP1_AR_US1_20190528_193953.flac	B1 bat call	31864		2905	2787.8	2792.8	5							B1 bat call	34478	44653	1	Ultrasound recording
BP1	2019-05-28	BP1_AR_US1_20190528_193953.flac	B1 bat call	30449		2905	577.8	586.3	8.5							B1 bat call	33841	40080	1	Ultrasound recording
BP1	2019-05-28	BP1_AR_US1_20190528_193953.flac	B1 bat call	30451		2905	1785	1804	19							B1 bat call	29041	43760	1	Ultrasound recording
BP1	2019-05-28	BP1_AR_US1_20190528_193953.flac	B1 bat call	30452		2905	2367.4	2373.5	6.09999999999991							B1 bat call	33841	44401	1	Ultrasound recording
BP1	2019-05-28	BP1_AR_US1_20190528_193953.flac	B1 bat call	25807		2905	0	50.5	50.5							B1 bat call	30000	40840	1	Ultrasound recording
BP1	2019-05-28	BP1_AR_US1_20190528_193953.flac	B1 bat call	25839		2905	500	525	25							B1 bat call	30241	42241	1	Ultrasound recording
BP1	2019-05-28	BP1_AR_US1_20190528_193953.flac	B1 bat call	25878		2905	1023.2	1057	33.8							B1 bat call	30481	42000	1	Ultrasound recording
BP1	2019-05-28	BP1_AR_US1_20190528_193953.flac	B1 bat call	25896		2905	1280.3	1285.7	5.40000000000009							B1 bat call	34235	54105	1	Ultrasound recording
BP1	2019-05-28	BP1_AR_US1_20190528_193953.flac	B1 bat call	25900		2905	1299.9	1323.7	23.8							B1 bat call	30165	46274	2	Ultrasound recording
BP1	2019-05-28	BP1_AR_US1_20190528_193953.flac	B1 bat call	25912		2905	1647	1660	13							B1 bat call	35192	50035	1	Ultrasound recording
BP1	2019-05-28	BP1_AR_US1_20190528_193953.flac	B1 bat call	25920		2905	1716	1737	21							B1 bat call	30481	48920	1	Ultrasound recording
BP1	2019-05-28	BP1_AR_US1_20190528_193953.flac	B1 bat call	25942		2905	2223	2250.1	27.0999999999999							B1 bat call	35761	51600	1	Ultrasound recording
BP1	2019-05-28	BP1_AR_US1_20190528_193953.flac	B1 bat call	28786		2905	2192.4	2206	13.5999999999999							B1 bat call	35041	59280	1	Ultrasound recording
BP1	2019-05-28	BP1_AR_US1_20190528_193953.flac	B1 bat call	28792		2905	2480	2486.9	6.90000000000009							B1 bat call	35281	48200	1	Ultrasound recording
BP1	2019-05-28	BP1_AR_US1_20190528_193953.flac	B1 bat call	28802		2905	2699	2730	31							B1 bat call	28801	53280	1	Ultrasound recording
BP1	2019-05-28	BP1_AR_US1_20190528_193953.flac	B1 bat call	28804		2905	2749.4	2759	9.59999999999991							B1 bat call	33601	41761	1	Ultrasound recording
BP3	2019-05-31	BP3_AR_US1_20190531_194016.flac	B1 bat call	34276		2996	1493.1	1499.8	6.70000000000005							B1 bat call	31465	43272	1	Ultrasound recording
BP3	2019-05-31	BP3_AR_US1_20190531_194016.flac	B1 bat call	27366		2996	1267.9	1276.6	8.69999999999982							B1 bat call	36481	49680	1	Ultrasound recording
BP3	2019-05-31	BP3_AR_US1_20190531_194016.flac	B1 bat call	33868		2996	814.3	820.2	5.90000000000009							B1 bat call	32716	44179	1	Ultrasound recording
BP3	2019-05-31	BP3_AR_US1_20190531_194016.flac	B1 bat call	33869		2996	865	870.5	5.5							B1 bat call	30567	61133	1	Ultrasound recording
BP3	2019-05-31	BP3_AR_US1_20190531_194016.flac	B1 bat call	33872		2996	903	914	11	37105	60884	34030	70	21	FE: 37105, CL: 21, CI: 70, S: 60884, E: 34030	B1 bat call	31681	80160	1	Ultrasound recording
BP3	2019-05-31	BP3_AR_US1_20190531_194016.flac	B1 bat call	33883		2996	1178.9	1182.9	4							B1 bat call	31761	47283	1	Ultrasound recording
BP3	2019-05-31	BP3_AR_US1_20190531_194016.flac	B1 bat call	33888		2996	1026.5	1029.9	3.40000000000009							B1 bat call	32427	49139	1	Ultrasound recording
BP3	2019-05-31	BP3_AR_US1_20190531_194016.flac	B1 bat call	33890		2996	1530.7	1532.3	1.59999999999991							B1 bat call	32161	46321	1	Ultrasound recording
BP3	2019-05-31	BP3_AR_US1_20190531_194016.flac	B1 bat call	33891		2996	1670	1674.1	4.09999999999991							B1 bat call	32401	60720	1	Ultrasound recording
BP3	2019-05-31	BP3_AR_US1_20190531_194016.flac	B1 bat call	33892		2996	1731.3	1733.8	2.5							B1 bat call	32161	49200	1	Ultrasound recording
BP3	2019-05-31	BP3_AR_US1_20190531_194016.flac	B1 bat call	33897		2996	1838.1	1843.5	5.40000000000009							B1 bat call	32161	57120	1	Ultrasound recording
BP3	2019-05-31	BP3_AR_US1_20190531_194016.flac	B1 bat call	33898		2996	1920.7	1929.9	9.20000000000005							B1 bat call	32641	57600	1	Ultrasound recording
BP3	2019-05-31	BP3_AR_US1_20190531_194016.flac	B1 bat call	33902		2996	2309.6	2313.8	4.20000000000027							B1 bat call	32320	56427	1	Ultrasound recording
BP2	2019-05-30	BP2_AR_US1_20190530_185311.flac	B1 bat call	35329		2943	445	484	39							B1 bat call	35992	68748	1	Ultrasound recording
BP2	2019-05-30	BP2_AR_US1_20190530_185311.flac	B1 bat call	27612		2943	23	36	13							B1 bat call	31921	52800	1	Ultrasound recording
BP2	2019-05-30	BP2_AR_US1_20190530_185311.flac	B1 bat call	27103		2943	164.4	216	51.6							B1 bat call	31841	53387	1	Ultrasound recording
BP2	2019-05-30	BP2_AR_US1_20190530_185311.flac	B1 bat call	27110		2943	342.7	345.7	3							B1 bat call	33672	58029	1	Ultrasound recording
BP2	2019-05-30	BP2_AR_US1_20190530_185311.flac	B1 bat call	27113		2943	445	484	39	46743	80642	39242	88	10	FE: 46743, CL: 10, CI: 88, S: 80642, E: 39242	B1 bat call	28108	38892	1	Ultrasound recording
BP2	2019-05-30	BP2_AR_US1_20190530_185311.flac	B1 bat call	35073		2943	260.8	264.6	3.80000000000001							B1 bat call	36580	57806	1	Ultrasound recording
BP2	2019-05-30	BP2_AR_US1_20190530_185311.flac	B1 bat call	35076		2943	228.7	232	3.30000000000001							B1 bat call	40162	52765	1	Ultrasound recording
BP2	2019-05-30	BP2_AR_US1_20190530_185311.flac	B1 bat call	35078		2943	234.1	239.2	5.09999999999999							B1 bat call	33396	59663	1	Ultrasound recording
BP2	2019-05-30	BP2_AR_US1_20190530_185311.flac	B1 bat call	35079		2943	241.5	242.7	1.19999999999999							B1 bat call	39233	44938	1	Ultrasound recording
BP2	2019-05-30	BP2_AR_US1_20190530_185311.flac	B1 bat call	35214		2943	102.9	109.1	6.19999999999999							B1 bat call	37725	45755	1	Ultrasound recording
BP2	2019-05-30	BP2_AR_US1_20190530_185311.flac	B1 bat call	35219		2943	124.5	132.1	7.59999999999999							B1 bat call	32201	39524	1	Ultrasound recording
BP2	2019-05-26	BP2_AR_US1_20190526_180500.flac	B1 bat call	35330		2937	2493.9	2498.3	4.40000000000009	45960	81718	41935	44	9	FE: 45960, CL: 9, CI: 44, S: 81718, E: 41935	B1 bat call	40561	83520	1	Ultrasound recording
BP2	2019-05-26	BP2_AR_US1_20190526_180500.flac	B1 bat call	26734		2937	1378.2	1380.9	2.70000000000005							B1 bat call	37201	49200	1	Ultrasound recording
BP2	2019-05-26	BP2_AR_US1_20190526_180500.flac	B1 bat call	26735		2937	1397.8	1406.3	8.5							B1 bat call	30241	71040	1	Ultrasound recording
BP2	2019-05-26	BP2_AR_US1_20190526_180500.flac	B1 bat call	26736		2937	1616	1620.5	4.5							B1 bat call	36721	60000	1	Ultrasound recording
BP2	2019-05-26	BP2_AR_US1_20190526_180500.flac	B1 bat call	26738		2937	1677.3	1685.4	8.10000000000014							B1 bat call	26881	69600	1	Ultrasound recording
BP2	2019-05-26	BP2_AR_US1_20190526_180500.flac	B1 bat call	26744		2937	2022.5	2048	25.5							B1 bat call	35000	58560	1	Ultrasound recording
BP2	2019-05-26	BP2_AR_US1_20190526_180500.flac	B1 bat call	26817		2937	1752.8	1758.3	5.5							B1 bat call	32161	48720	1	Ultrasound recording
BP2	2019-05-26	BP2_AR_US1_20190526_180500.flac	B1 bat call	26818		2937	1805.9	1812	6.09999999999991							B1 bat call	32161	60960	1	Ultrasound recording
BP2	2019-05-26	BP2_AR_US1_20190526_180500.flac	B1 bat call	26819		2937	1822	1876	54							B1 bat call	30000	48001	1	Ultrasound recording
BP2	2019-05-26	BP2_AR_US1_20190526_180500.flac	B1 bat call	26822		2937	1994.2	2001	6.79999999999996							B1 bat call	35521	49200	1	Ultrasound recording
BP2	2019-05-26	BP2_AR_US1_20190526_180500.flac	B1 bat call	26826		2937	2055.7	2065.5	9.80000000000018							B1 bat call	37441	57120	1	Ultrasound recording
BP2	2019-05-26	BP2_AR_US1_20190526_180500.flac	B1 bat call	26832		2937	2432.5	2439.9	7.40000000000009							B1 bat call	34561	49440	1	Ultrasound recording
BP2	2019-05-21	BP2_PC_US4_20190521_194009.flac	B1 bat call	35443		2954	53	68	15							B1 bat call	38783	46721	1	Point count
BP2	2019-05-21	BP2_PC_US4_20190521_194009.flac	B1 bat call	23710		2954	196.4	200.2	3.79999999999998							B1 bat call	37921	66960	1	Point count
BP2	2019-05-21	BP2_PC_US4_20190521_194009.flac	B1 bat call	23714	18	2954	147	165	18	42454	91962	41863	90	10	ID:18, FE: 42454, CL: 10, CI: 90, S: 91962, E: 41863	B1 bat call	38165	91962	1	Point count
BP2	2019-05-21	BP2_PC_US4_20190521_194009.flac	B1 bat call	23716		2954	222.2	231.1	8.90000000000001							B1 bat call	36490	45717	1	Point count
BP2	2019-05-21	BP2_PC_US4_20190521_194009.flac	B1 bat call	23720		2954	585	612.2	27.2							B1 bat call	38161	45121	1	Point count
BP2	2019-05-21	BP2_PC_US4_20190521_194009.flac	B1 bat call	23721		2954	624.1	632.8	8.69999999999993							B1 bat call	38161	45121	1	Point count
BP2	2019-05-21	BP2_PC_US4_20190521_194009.flac	B1 bat call	33792		2954	104	118	14							B1 bat call	39377	60000	1	Point count
BP2	2019-05-21	BP2_PC_US4_20190521_194009.flac	B1 bat call	33794		2954	130.5	138	7.5							B1 bat call	37380	44140	1	Point count
BP2	2019-05-21	BP2_PC_US4_20190521_194009.flac	B1 bat call	33795		2954	257	270	13							B1 bat call	36964	72122	1	Point count
BP2	2019-05-21	BP2_PC_US4_20190521_194009.flac	B1 bat call	33796		2954	273	276.9	3.89999999999998							B1 bat call	39894	59766	1	Point count
BP2	2019-05-31	BP2_PC_US4_20190531_192040.flac	B1 bat call	35712		2952	404	430	26							B1 bat call	38381	46253	1	Point count
BP2	2019-05-31	BP2_PC_US4_20190531_192040.flac	B1 bat call	35713		2952	404	430	26							B1 bat call	38381	46253	1	Point count
BP2	2019-05-31	BP2_PC_US4_20190531_192040.flac	B1 bat call	25315		2952	279.6	289.5	9.89999999999998							B1 bat call	35281	63360	1	Point count
BP2	2019-05-31	BP2_PC_US4_20190531_192040.flac	B1 bat call	25316		2952	333.6	336.9	3.29999999999995							B1 bat call	34321	45841	1	Point count
BP2	2019-05-31	BP2_PC_US4_20190531_192040.flac	B1 bat call	25317		2952	616	618	2							B1 bat call	34321	75120	1	Point count
BP2	2019-05-31	BP2_PC_US4_20190531_192040.flac	B1 bat call	24371		2952	66.5	75.5	9							B1 bat call	33841	46801	1	Point count
BP2	2019-05-31	BP2_PC_US4_20190531_192040.flac	B1 bat call	24372		2952	88.1	95	6.90000000000001							B1 bat call	35281	47761	1	Point count
BP2	2019-05-31	BP2_PC_US4_20190531_192040.flac	B1 bat call	34930		2952	30.3	35.7	5.4							B1 bat call	36390	55542	1	Point count
BP2	2019-05-31	BP2_PC_US4_20190531_192040.flac	B1 bat call	34933		2952	102.5	121	18.5							B1 bat call	36481	62400	1	Point count
BP2	2019-05-31	BP2_PC_US4_20190531_192040.flac	B1 bat call	34944		2952	389.8	398	8.19999999999999							B1 bat call	36961	56160	1	Point count
BP1	2019-05-22	BP1_AR_US1_20190522_185247.flac	B1 bat call	23725		2880	132	160	28							B1 bat call	34081	46321	1	Ultrasound recording
BP1	2019-05-22	BP1_AR_US1_20190522_185247.flac	B1 bat call	23727		2880	245.8	251.2	5.39999999999998							B1 bat call	34321	48001	1	Ultrasound recording
BP1	2019-05-22	BP1_AR_US1_20190522_185247.flac	B1 bat call	23728		2880	259.7	264.3	4.60000000000002							B1 bat call	33121	46801	1	Ultrasound recording
BP1	2019-05-22	BP1_AR_US1_20190522_185247.flac	B1 bat call	23730		2880	275.3	281.9	6.59999999999997							B1 bat call	34801	50640	1	Ultrasound recording
BP1	2019-05-22	BP1_AR_US1_20190522_185247.flac	B1 bat call	23735		2880	351	376	25							B1 bat call	34321	48240	1	Ultrasound recording
BP1	2019-05-22	BP1_AR_US1_20190522_185247.flac	B1 bat call	23738		2880	548	563	15							B1 bat call	31201	48720	1	Ultrasound recording
BP1	2019-05-22	BP1_AR_US1_20190522_185247.flac	B1 bat call	23740		2880	653.3	663.1	9.80000000000007							B1 bat call	34561	49920	1	Ultrasound recording
BP1	2019-05-22	BP1_AR_US1_20190522_185247.flac	B1 bat call	23741		2880	680	686.7	6.70000000000005							B1 bat call	34321	49200	1	Ultrasound recording
BP1	2019-05-22	BP1_AR_US1_20190522_185247.flac	B1 bat call	23742		2880	691.9	696.1	4.20000000000005							B1 bat call	34081	45121	1	Ultrasound recording
BP1	2019-05-22	BP1_AR_US1_20190522_185247.flac	B1 bat call	23743		2880	713	719.7	6.70000000000005							B1 bat call	32401	44881	1	Ultrasound recording
BP1	2019-05-22	BP1_AR_US1_20190522_185247.flac	B1 bat call	23747		2880	800.9	806.2	5.30000000000007							B1 bat call	31201	47281	1	Ultrasound recording
BP1	2019-05-22	BP1_AR_US1_20190522_185247.flac	B1 bat call	23749		2880	998.3	1005.5	7.20000000000005							B1 bat call	33601	41041	1	Ultrasound recording
BP1	2019-05-22	BP1_AR_US1_20190522_185247.flac	B1 bat call	23753		2880	1135.4	1140.5	5.09999999999991							B1 bat call	33601	41281	1	Ultrasound recording
BP1	2019-05-22	BP1_AR_US1_20190522_185247.flac	B1 bat call	23756		2880	1164	1175	11							B1 bat call	34561	42481	1	Ultrasound recording
BP1	2019-05-22	BP1_AR_US1_20190522_185247.flac	B1 bat call	23759		2880	1245.9	1249.1	3.19999999999982							B1 bat call	38161	48480	1	Ultrasound recording
BP1	2019-05-22	BP1_AR_US1_20190522_185247.flac	B1 bat call	23762		2880	1271	1286	15							B1 bat call	30241	45841	1	Ultrasound recording
BP1	2019-05-22	BP1_AR_US1_20190522_185247.flac	B1 bat call	23767		2880	1441.3	1447.1	5.79999999999996							B1 bat call	35281	43921	1	Ultrasound recording
BP1	2019-05-22	BP1_AR_US1_20190522_185247.flac	B1 bat call	23768		2880	1528.8	1536.3	7.5							B1 bat call	35521	46561	1	Ultrasound recording
BP1	2019-05-22	BP1_AR_US1_20190522_185247.flac	B1 bat call	23772		2880	1798	1802.4	4.40000000000009							B1 bat call	34561	46561	1	Ultrasound recording
BP1	2019-05-22	BP1_AR_US1_20190522_185247.flac	B1 bat call	23773		2880	1815.6	1820.1	4.5							B1 bat call	36001	47761	1	Ultrasound recording
BP1	2019-05-22	BP1_AR_US1_20190522_185247.flac	B1 bat call	23777		2880	2094.1	2097.8	3.70000000000027							B1 bat call	34081	47761	1	Ultrasound recording
BP1	2019-05-22	BP1_AR_US1_20190522_185247.flac	B1 bat call	23779		2880	2152.7	2155.4	2.70000000000027							B1 bat call	33121	42001	1	Ultrasound recording
BP1	2019-05-22	BP1_AR_US1_20190522_185247.flac	B1 bat call	23789		2880	2676.4	2681.8	5.40000000000009							B1 bat call	34801	44401	1	Ultrasound recording
BP1	2019-05-22	BP1_AR_US1_20190522_185247.flac	B1 bat call	23021		2880	767	776.5	9.5							B1 bat call	31981	41581	1	Ultrasound recording
BP1	2019-05-22	BP1_AR_US1_20190522_185247.flac	B1 bat call	23026		2880	936.5	942.7	6.20000000000005							B1 bat call	36001	48240	1	Ultrasound recording
BP1	2019-05-22	BP1_AR_US1_20190522_185247.flac	B1 bat call	23035		2880	1900.3	1905	4.70000000000005							B1 bat call	34388	42746	1	Ultrasound recording
BP1	2019-05-22	BP1_AR_US1_20190522_185247.flac	B1 bat call	24956		2880	1040	1055	15							B1 bat call	32161	43921	1	Ultrasound recording
BP1	2019-05-22	BP1_AR_US1_20190522_185247.flac	B1 bat call	24958		2880	1060	1082	22							B1 bat call	31441	56880	1	Ultrasound recording
BP1	2019-05-22	BP1_AR_US1_20190522_185247.flac	B1 bat call	25013		2880	103	117	14							B1 bat call	28801	49440	1	Ultrasound recording
BP1	2019-05-22	BP1_AR_US1_20190522_185247.flac	B1 bat call	25017		2880	306.1	309.7	3.59999999999997							B1 bat call	33913	50628	1	Ultrasound recording
BP1	2019-05-22	BP1_AR_US1_20190522_185247.flac	B1 bat call	25020		2880	406.3	412.4	6.09999999999997							B1 bat call	32641	50160	1	Ultrasound recording
BP1	2019-05-22	BP1_AR_US1_20190522_185247.flac	B1 bat call	25021		2880	396.9	402.9	6							B1 bat call	35041	58800	1	Ultrasound recording
BP1	2019-05-22	BP1_AR_US1_20190522_185247.flac	B1 bat call	25024		2880	424.3	431.2	6.89999999999998							B1 bat call	37441	50880	1	Ultrasound recording
BP1	2019-05-22	BP1_AR_US1_20190522_185247.flac	B1 bat call	25026		2880	438.4	444	5.60000000000002							B1 bat call	34561	49440	1	Ultrasound recording
BP1	2019-05-22	BP1_AR_US1_20190522_185247.flac	B1 bat call	25027		2880	447	451.9	4.89999999999998							B1 bat call	34801	48480	1	Ultrasound recording
BP1	2019-05-22	BP1_AR_US1_20190522_185247.flac	B1 bat call	25035		2880	626.3	628.2	1.90000000000009							B1 bat call	36481	47521	1	Ultrasound recording
BP1	2019-05-22	BP1_AR_US1_20190522_185247.flac	B1 bat call	25040		2880	760.7	762.8	2.09999999999991							B1 bat call	33361	41521	1	Ultrasound recording
BP1	2019-05-22	BP1_AR_US1_20190522_185247.flac	B1 bat call	25041		2880	791.2	795.2	4							B1 bat call	33841	39601	1	Ultrasound recording
BP1	2019-05-22	BP1_AR_US1_20190522_185247.flac	B1 bat call	25045		2880	900.1	908.2	8.10000000000002							B1 bat call	33121	58320	1	Ultrasound recording
BP1	2019-05-22	BP1_AR_US1_20190522_185247.flac	B1 bat call	25046		2880	912.4	917.1	4.70000000000005							B1 bat call	34321	49200	1	Ultrasound recording
BP1	2019-05-22	BP1_AR_US1_20190522_185247.flac	B1 bat call	25053		2880	1399.2	1402.6	3.39999999999986							B1 bat call	33361	46081	1	Ultrasound recording
BP1	2019-05-22	BP1_AR_US1_20190522_185247.flac	B1 bat call	34522		2880	574	584	10							B1 bat call	38235	48303	1	Ultrasound recording
BP1	2019-05-22	BP1_AR_US1_20190522_185247.flac	B1 bat call	34528		2880	1683	1694	11							B1 bat call	35318	44408	1	Ultrasound recording
BP1	2019-05-22	BP1_AR_US1_20190522_185247.flac	B1 bat call	34531		2880	1769	1780	11							B1 bat call	36287	56406	1	Ultrasound recording
BP1	2019-05-22	BP1_AR_US1_20190522_194045.flac	B1 bat call	23820		2879	662.4	666.2	3.80000000000007							B1 bat call	39361	50160	1	Ultrasound recording
BP1	2019-05-22	BP1_AR_US1_20190522_194045.flac	B1 bat call	23828		2879	1482.1	1487.1	5							B1 bat call	33361	41521	1	Ultrasound recording
BP1	2019-05-22	BP1_AR_US1_20190522_194045.flac	B1 bat call	32476		2879	825.7	829.2	3.5							B1 bat call	34561	42241	1	Ultrasound recording
BP1	2019-05-22	BP1_AR_US1_20190522_194045.flac	B1 bat call	32479		2879	883.2	888.5	5.29999999999996							B1 bat call	36001	52320	1	Ultrasound recording
BP1	2019-05-22	BP1_AR_US1_20190522_194045.flac	B1 bat call	32875		2879	179.7	181.4	1.70000000000002							B1 bat call	36481	57360	1	Ultrasound recording
BP1	2019-05-22	BP1_AR_US1_20190522_194045.flac	B1 bat call	32877		2879	333.7	338.7	5							B1 bat call	34064	39305	1	Ultrasound recording
BP1	2019-05-22	BP1_AR_US1_20190522_194045.flac	B1 bat call	32879		2879	588.7	592.7	4							B1 bat call	36180	48239	1	Ultrasound recording
BP1	2019-05-22	BP1_AR_US1_20190522_194045.flac	B1 bat call	33174		2879	754.6	759.3	4.69999999999993							B1 bat call	35041	42961	1	Ultrasound recording
BP1	2019-05-22	BP1_AR_US1_20190522_194045.flac	B1 bat call	33175		2879	980.6	985.1	4.5							B1 bat call	32641	44881	1	Ultrasound recording
BP1	2019-05-22	BP1_AR_US1_20190522_194045.flac	B1 bat call	33177		2879	1342	1356	14							B1 bat call	31681	44641	1	Ultrasound recording
BP1	2019-05-22	BP1_AR_US1_20190522_202820.flac	B1 bat call	23842		2881	1378.4	1385	6.59999999999991							B1 bat call	35281	48480	1	Ultrasound recording
BP1	2019-05-22	BP1_AR_US1_20190522_202820.flac	B1 bat call	24837		2881	343	401	58	42733	65031	38922	60	21	FE: 42733, CL: 21, CI: 60, S: 65031, E: 38922	B1 bat call	36961	91440	1	Ultrasound recording
BP1	2019-05-30	BP1_PC_US4_20190530_192249.flac	B1 bat call	24388		2917	565.4	569.3	3.89999999999998							B1 bat call	38161	49920	1	Point count
BP1	2019-05-30	BP1_PC_US4_20190530_192249.flac	B1 bat call	23591		2917	2.4	6.6	4.2							B1 bat call	33997	49200	1	Point count
BP1	2019-05-30	BP1_PC_US4_20190530_192249.flac	B1 bat call	23644	479	2917	143	161	18	35432	89935	32399	76	7	ID:479,FE: 35432, CL: 7, CI: 76, S: 89935, E: 32399	B1 bat call	31921	90720	1	Point count
BP1	2019-05-30	BP1_PC_US4_20190530_192249.flac	B1 bat call	24039		2917	71.3	75.6	4.3							B1 bat call	36241	47761	1	Point count
BP1	2019-05-30	BP1_PC_US4_20190530_192249.flac	B1 bat call	24041		2917	123.5	129.2	5.69999999999999							B1 bat call	37921	62160	1	Point count
BP1	2019-05-30	BP1_PC_US4_20190530_192249.flac	B1 bat call	24042		2917	374.8	377.6	2.80000000000001							B1 bat call	38544	52080	1	Point count
BP1	2019-05-30	BP1_PC_US4_20190530_192249.flac	B1 bat call	24043		2917	462.7	466.2	3.5							B1 bat call	34953	60090	1	Point count
BP1	2019-05-30	BP1_PC_US4_20190530_192249.flac	B1 bat call	24046		2917	545.9	550.3	4.39999999999998							B1 bat call	40172	49200	1	Point count
BP1	2019-05-30	BP1_PC_US4_20190530_192249.flac	B1 bat call	33683		2917	96.8	104.5	7.7							B1 bat call	35569	64188	1	Point count
BP1	2019-05-30	BP1_PC_US4_20190530_192249.flac	B1 bat call	33684		2917	407	421	14							B1 bat call	36934	49003	1	Point count
BP1	2019-05-30	BP1_PC_US4_20190530_192249.flac	B1 bat call	33685		2917	471.5	480.5	9							B1 bat call	40460	50358	1	Point count
BP1	2019-05-30	BP1_PC_US4_20190530_192249.flac	B1 bat call	33687		2917	513.8	519.5	5.70000000000005							B1 bat call	40460	57545	1	Point count
BP1	2019-05-30	BP1_PC_US4_20190530_191121.flac	B1 bat call	24840		2925	594.2	597.7	3.5							B1 bat call	35761	52080	1	Point count
BP1	2019-05-30	BP1_PC_US4_20190530_195535.flac	B1 bat call	24855		2927	422.6	427.7	5.09999999999997							B1 bat call	36481	66240	1	Point count
BP1	2019-05-30	BP1_PC_US4_20190530_195535.flac	B1 bat call	23654		2927	186	199	13							B1 bat call	35021	65749	1	Point count
BP1	2019-05-30	BP1_PC_US4_20190530_195535.flac	B1 bat call	23656		2927	296.5	301.7	5.19999999999999							B1 bat call	36001	57600	1	Point count
BP1	2019-05-30	BP1_PC_US4_20190530_195535.flac	B1 bat call	23657		2927	337	356.8	19.8							B1 bat call	35761	57820	1	Point count
BP1	2019-05-30	BP1_PC_US4_20190530_195535.flac	B1 bat call	23658		2927	379	384	5							B1 bat call	37681	65520	1	Point count
BP1	2019-05-30	BP1_PC_US4_20190530_195535.flac	B1 bat call	23661		2927	472.8	475.6	2.80000000000001							B1 bat call	38161	69120	1	Point count
BP1	2019-05-30	BP1_PC_US4_20190530_195535.flac	B1 bat call	23664		2927	554.9	560.3	5.39999999999998							B1 bat call	36241	67680	1	Point count
BP1	2019-05-30	BP1_PC_US4_20190530_195535.flac	B1 bat call	23665		2927	605	618	13							B1 bat call	37921	64800	1	Point count
BP1	2019-05-30	BP1_PC_US4_20190530_195535.flac	B1 bat call	24058		2927	109.1	113.6	4.5							B1 bat call	32641	60240	1	Point count
BP1	2019-05-30	BP1_PC_US4_20190530_195535.flac	B1 bat call	24062		2927	231	235.8	4.80000000000001							B1 bat call	36001	61920	1	Point count
BP1	2019-05-30	BP1_PC_US4_20190530_195535.flac	B1 bat call	33697		2927	90.4	94.7	4.3							B1 bat call	37279	66675	1	Point count
BP1	2019-05-30	BP1_PC_US4_20190530_195535.flac	B1 bat call	33699		2927	144	154	10							B1 bat call	34561	56400	1	Point count
BP1	2019-05-30	BP1_PC_US4_20190530_195535.flac	B1 bat call	33701		2927	268	280	12							B1 bat call	36811	50779	1	Point count
BP1	2019-05-30	BP1_PC_US4_20190530_195535.flac	B1 bat call	33702		2927	404.4	408.6	4.20000000000005							B1 bat call	40118	76279	1	Point count
BP1	2019-05-30	BP1_PC_US4_20190530_195535.flac	B1 bat call	33703		2927	486.2	489.9	3.69999999999999							B1 bat call	37921	62880	1	Point count
BP1	2019-05-30	BP1_PC_US4_20190530_195535.flac	B1 bat call	33705		2927	514	527	13							B1 bat call	38149	49536	1	Point count
BP2	2019-05-31	BP2_PC_US4_20190531_193450.flac	B1 bat call	25139		2961	586	600	14							B1 bat call	33841	64320	1	Point count
BP2	2019-05-31	BP2_PC_US4_20190531_193450.flac	B1 bat call	24437		2961	484.7	488	3.30000000000001							B1 bat call	35265	41916	1	Point count
BP2	2019-05-31	BP2_PC_US4_20190531_193450.flac	B1 bat call	24448		2961	386	401	15							B1 bat call	36001	47041	1	Point count
BP2	2019-05-31	BP2_PC_US4_20190531_193450.flac	B1 bat call	29035		2961	606	640	34	35940	92018	32398	170	16	FE: 35940, CL: 16, CI: 170, S: 92018, E: 32398	B1 bat call	28801	94560	1	Point count
BP2	2019-05-31	BP2_PC_US4_20190531_193450.flac	B1 bat call	29036		2961	299.5	303.2	3.69999999999999							B1 bat call	37441	48001	1	Point count
BP2	2019-05-31	BP2_PC_US4_20190531_193450.flac	B1 bat call	29037		2961	310	321	11							B1 bat call	30961	45601	1	Point count
BP2	2019-05-31	BP2_PC_US4_20190531_193450.flac	B1 bat call	29038		2961	323	327.5	4.5							B1 bat call	36001	67680	1	Point count
BP2	2019-05-31	BP2_PC_US4_20190531_193450.flac	B1 bat call	29039		2961	330.3	339.2	8.89999999999998							B1 bat call	36721	42961	1	Point count
BP2	2019-05-31	BP2_PC_US4_20190531_193450.flac	B1 bat call	34945		2961	41	65	24							B1 bat call	34801	73200	1	Point count
BP2	2019-05-31	BP2_PC_US4_20190531_193450.flac	B1 bat call	34954		2961	148.8	151.7	2.89999999999998							B1 bat call	36721	51600	1	Point count
BP2	2019-05-31	BP2_PC_US4_20190531_193450.flac	B1 bat call	34955		2961	217.3	225.8	8.5							B1 bat call	36481	46321	1	Point count
BP2	2019-05-31	BP2_PC_US4_20190531_193450.flac	B1 bat call	34956		2961	268.2	270.8	2.60000000000002							B1 bat call	38881	44401	1	Point count
BP2	2019-05-31	BP2_PC_US4_20190531_193450.flac	B1 bat call	34957		2961	544	555	11	54000	89600	39041	82	14	FE: 54000, CL: 14, CI: 82, S: 89600, E: 39041	B1 bat call	35281	80880	1	Point count
BP2	2019-05-21	BP2_PC_US4_20190521_195946.flac	B1 bat call	25592		2963	41.9	49.7	7.8							B1 bat call	36001	48240	1	Point count
BP2	2019-05-21	BP2_PC_US4_20190521_195946.flac	B1 bat call	33784		2963	8.1	10.4	2.3							B1 bat call	39120	53855	1	Point count
BP2	2019-05-21	BP2_PC_US4_20190521_195946.flac	B1 bat call	33786		2963	172	187	15							B1 bat call	38255	56141	1	Point count
BP1	2019-05-25	BP1_AR_US1_20190525_211334.flac	B1 bat call	25619		2890	1580	1586	6							B1 bat call	35761	42721	1	Ultrasound recording
BP1	2019-05-25	BP1_AR_US1_20190525_211334.flac	B1 bat call	25392		2890	1312	1325	13							B1 bat call	30481	46321	1	Ultrasound recording
BP1	2019-05-25	BP1_AR_US1_20190525_211334.flac	B1 bat call	25398		2890	1904.8	1912.9	8.10000000000014							B1 bat call	30721	42721	1	Ultrasound recording
BP1	2019-05-25	BP1_AR_US1_20190525_211334.flac	B1 bat call	25400		2890	2194.6	2199.9	5.30000000000018							B1 bat call	35761	49440	1	Ultrasound recording
BP1	2019-05-25	BP1_AR_US1_20190525_211334.flac	B1 bat call	25404		2890	2252.6	2259.6	7							B1 bat call	35281	44161	1	Ultrasound recording
BP1	2019-05-25	BP1_AR_US1_20190525_211334.flac	B1 bat call	25423		2890	1551	1553.5	2.5							B1 bat call	36481	57600	1	Ultrasound recording
BP1	2019-05-25	BP1_AR_US1_20190525_211334.flac	B1 bat call	25424		2890	1824.3	1832.7	8.40000000000009							B1 bat call	30241	39361	1	Ultrasound recording
BP1	2019-05-25	BP1_AR_US1_20190525_211334.flac	B1 bat call	25425		2890	1840.9	1849.8	8.89999999999986							B1 bat call	33361	54720	1	Ultrasound recording
BP1	2019-05-25	BP1_AR_US1_20190525_211334.flac	B1 bat call	25430		2890	2052.8	2061.4	8.59999999999991							B1 bat call	34801	53520	1	Ultrasound recording
BP1	2019-05-25	BP1_AR_US1_20190525_211334.flac	B1 bat call	25457		2890	1083	1125	42							B1 bat call	31921	40801	1	Ultrasound recording
BP1	2019-05-25	BP1_AR_US1_20190525_211334.flac	B1 bat call	25458		2890	1939.1	1948	8.90000000000009							B1 bat call	35041	43681	1	Ultrasound recording
BP1	2019-05-25	BP1_AR_US1_20190525_202623.flac	B1 bat call	25643		2889	1035	1041.7	6.70000000000005							B1 bat call	34081	41761	1	Ultrasound recording
BP1	2019-05-25	BP1_AR_US1_20190525_202623.flac	B1 bat call	33248		2889	118	128	10							B1 bat call	32051	43161	1	Ultrasound recording
BP1	2019-05-28	BP1_AR_US1_20190528_185230.flac	B1 bat call	25725		2903	2157.2	2161.5	4.30000000000018							B1 bat call	37921	50880	1	Ultrasound recording
BP1	2019-05-28	BP1_AR_US1_20190528_185230.flac	B1 bat call	25727		2903	2195.2	2202.8	7.60000000000036							B1 bat call	36001	40561	1	Ultrasound recording
BP1	2019-05-28	BP1_AR_US1_20190528_185230.flac	B1 bat call	30389		2903	2771	2785	14							B1 bat call	33361	44641	1	Ultrasound recording
BP1	2019-05-28	BP1_AR_US1_20190528_185230.flac	B1 bat call	25460		2903	535	555.4	20.4							B1 bat call	31681	49200	1	Ultrasound recording
BP1	2019-05-28	BP1_AR_US1_20190528_185230.flac	B1 bat call	34690		2903	829	846	17							B1 bat call	36829	50564	1	Ultrasound recording
BP1	2019-05-28	BP1_AR_US1_20190528_185230.flac	B1 bat call	34691		2903	863	875	12							B1 bat call	36262	43767	1	Ultrasound recording
BP1	2019-05-28	BP1_AR_US1_20190528_185230.flac	B1 bat call	34694		2903	735.8	742.6	6.80000000000007							B1 bat call	35554	40935	1	Ultrasound recording
BP1	2019-05-28	BP1_AR_US1_20190528_185230.flac	B1 bat call	34695		2903	777.6	787.2	9.60000000000002							B1 bat call	35554	41643	1	Ultrasound recording
BP1	2019-05-28	BP1_AR_US1_20190528_185230.flac	B1 bat call	34700		2903	628	667	39							B1 bat call	34911	59688	1	Ultrasound recording
BP1	2019-05-28	BP1_AR_US1_20190528_185230.flac	B1 bat call	34703		2903	1429	1462	33							B1 bat call	36382	61459	1	Ultrasound recording
BP1	2019-05-28	BP1_AR_US1_20190528_185230.flac	B1 bat call	34706		2903	1021	1089	68							B1 bat call	33665	57434	1	Ultrasound recording
BP1	2019-05-28	BP1_AR_US1_20190528_185230.flac	B1 bat call	34708		2903	993.3	1000.3	7							B1 bat call	35984	47164	1	Ultrasound recording
BP1	2019-05-28	BP1_AR_US1_20190528_185230.flac	B1 bat call	34713		2903	1204.6	1210.9	6.30000000000018							B1 bat call	37226	45011	1	Ultrasound recording
BP1	2019-05-28	BP1_AR_US1_20190528_185230.flac	B1 bat call	34715		2903	1175.3	1178.1	2.79999999999995							B1 bat call	36895	40539	1	Ultrasound recording
BP1	2019-05-28	BP1_AR_US1_20190528_185230.flac	B1 bat call	34717		2903	1287	1310	23							B1 bat call	34990	40622	1	Ultrasound recording
BP1	2019-05-28	BP1_AR_US1_20190528_185230.flac	B1 bat call	34719		2903	1392.7	1398.8	6.09999999999991							B1 bat call	35487	47993	1	Ultrasound recording
BP1	2019-05-28	BP1_AR_US1_20190528_185230.flac	B1 bat call	34722		2903	1547.8	1557.6	9.79999999999995							B1 bat call	37806	48075	1	Ultrasound recording
BP1	2019-05-28	BP1_AR_US1_20190528_185230.flac	B1 bat call	34728		2903	1479.3	1486.7	7.40000000000009							B1 bat call	34907	45922	1	Ultrasound recording
BP1	2019-05-28	BP1_AR_US1_20190528_185230.flac	B1 bat call	34738		2903	1622	1642	20							B1 bat call	34081	40426	1	Ultrasound recording
BP1	2019-05-28	BP1_AR_US1_20190528_185230.flac	B1 bat call	34740		2903	1666	1676	10							B1 bat call	34351	38806	1	Ultrasound recording
BP1	2019-05-28	BP1_AR_US1_20190528_185230.flac	B1 bat call	34755		2903	2040.1	2047.8	7.70000000000005							B1 bat call	36222	41017	1	Ultrasound recording
BP1	2019-05-28	BP1_AR_US1_20190528_185230.flac	B1 bat call	34757		2903	2093.2	2102.9	9.70000000000027							B1 bat call	36222	41146	1	Ultrasound recording
BP1	2019-05-28	BP1_AR_US1_20190528_185230.flac	B1 bat call	34758		2903	2116.6	2121.2	4.59999999999991							B1 bat call	36351	41146	1	Ultrasound recording
BP1	2019-05-28	BP1_AR_US1_20190528_185230.flac	B1 bat call	34762		2903	2404	2430	26							B1 bat call	35677	39728	1	Ultrasound recording
BP1	2019-05-28	BP1_AR_US1_20190528_185230.flac	B1 bat call	34763		2903	2464	2477	13							B1 bat call	35424	39475	1	Ultrasound recording
BP1	2019-05-28	BP1_AR_US1_20190528_185230.flac	B1 bat call	34764		2903	2496.5	2502.5	6							B1 bat call	35297	38209	1	Ultrasound recording
BP1	2019-05-28	BP1_AR_US1_20190528_185230.flac	B1 bat call	34778		2903	2623	2628.2	5.19999999999982							B1 bat call	36926	44297	1	Ultrasound recording
BP1	2019-05-28	BP1_AR_US1_20190528_185230.flac	B1 bat call	35167		2903	267.3	275	7.69999999999999							B1 bat call	37483	46913	1	Ultrasound recording
BP1	2019-05-28	BP1_AR_US1_20190528_185230.flac	B1 bat call	35169		2903	389	401	12							B1 bat call	35252	51882	1	Ultrasound recording
BP1	2019-05-28	BP1_AR_US1_20190528_185230.flac	B1 bat call	35172		2903	511	523	12							B1 bat call	36298	46635	1	Ultrasound recording
BP1	2019-05-28	BP1_AR_US1_20190528_185230.flac	B1 bat call	35175		2903	918	935	17							B1 bat call	32050	43237	1	Ultrasound recording
BP1	2019-05-28	BP1_AR_US1_20190528_185230.flac	B1 bat call	35196		2903	2072	2083	11							B1 bat call	35926	50468	1	Ultrasound recording
BP1	2019-05-28	BP1_AR_US1_20190528_185230.flac	B1 bat call	35199		2903	2556	2573	17							B1 bat call	34897	38887	1	Ultrasound recording
BP3	2019-05-28	BP3_PC_US4_20190528_190739.flac	B1 bat call	26048		2977	39	55	16							B1 bat call	34801	47281	1	Point count
BP3	2019-05-28	BP3_PC_US4_20190528_190739.flac	B1 bat call	24632		2977	99.2	102	2.8							B1 bat call	36481	47761	1	Point count
BP3	2019-05-28	BP3_PC_US4_20190528_190739.flac	B1 bat call	24643		2977	307.3	310.9	3.59999999999997							B1 bat call	36481	43921	1	Point count
BP1	2019-05-25	BP1_AR_US1_20190525_185207.flac	B1 bat call	26162		2885	205.6	209.6	4							B1 bat call	38161	57120	1	Ultrasound recording
BP1	2019-05-25	BP1_AR_US1_20190525_185207.flac	B1 bat call	26199		2885	2271.4	2281.1	9.69999999999982							B1 bat call	32641	44881	1	Ultrasound recording
BP1	2019-05-25	BP1_AR_US1_20190525_185207.flac	B1 bat call	26202		2885	2299.2	2305.6	6.40000000000009							B1 bat call	34321	41521	1	Ultrasound recording
BP1	2019-05-25	BP1_AR_US1_20190525_185207.flac	B1 bat call	26203		2885	2356.8	2366.7	9.89999999999964							B1 bat call	33601	41521	1	Ultrasound recording
BP1	2019-05-25	BP1_AR_US1_20190525_185207.flac	B1 bat call	26205		2885	2398.2	2405	6.80000000000018							B1 bat call	32161	43201	1	Ultrasound recording
BP1	2019-05-25	BP1_AR_US1_20190525_185207.flac	B1 bat call	26206		2885	2427.1	2430.9	3.80000000000018							B1 bat call	33121	43921	1	Ultrasound recording
BP1	2019-05-25	BP1_AR_US1_20190525_185207.flac	B1 bat call	26207		2885	2456.5	2465.9	9.40000000000009							B1 bat call	34561	42481	1	Ultrasound recording
BP1	2019-05-25	BP1_AR_US1_20190525_185207.flac	B1 bat call	26211		2885	2621.1	2629.7	8.59999999999991							B1 bat call	33601	41521	1	Ultrasound recording
BP1	2019-05-25	BP1_AR_US1_20190525_185207.flac	B1 bat call	20461		2885	587	598	11						TD: NA , UD: NA , Maneuver: NA , large eyes: NA , large ears: NA , Comments: NA , Photos: NA	B1 bat call	40000	50000	1	Ultrasound recording
BP1	2019-05-25	BP1_AR_US1_20190525_185207.flac	B1 bat call	20469		2885	1034	1063	29						TD: NA , UD: NA , Maneuver: NA , large eyes: NA , large ears: NA , Comments: NA , Photos: NA	B1 bat call	31348	50000	2	Ultrasound recording
BP1	2019-05-25	BP1_AR_US1_20190525_185207.flac	B1 bat call	20470		2885	1076	1089	13						TD: NA , UD: NA , Maneuver: NA , large eyes: NA , large ears: NA , Comments: NA , Photos: NA	B1 bat call	36083	42000	1	Ultrasound recording
BP1	2019-05-25	BP1_AR_US1_20190525_185207.flac	B1 bat call	25216		2885	267.5	271.5	4							B1 bat call	35761	60240	1	Ultrasound recording
BP1	2019-05-25	BP1_AR_US1_20190525_185207.flac	B1 bat call	25217		2885	300	314	14							B1 bat call	34801	45121	1	Ultrasound recording
BP1	2019-05-25	BP1_AR_US1_20190525_185207.flac	B1 bat call	25220		2885	473.8	479	5.19999999999999							B1 bat call	34321	60720	1	Ultrasound recording
BP1	2019-05-25	BP1_AR_US1_20190525_185207.flac	B1 bat call	25221		2885	464.6	467.3	2.69999999999999							B1 bat call	35281	54960	1	Ultrasound recording
BP1	2019-05-25	BP1_AR_US1_20190525_185207.flac	B1 bat call	25223		2885	504	526	22							B1 bat call	35041	63600	1	Ultrasound recording
BP1	2019-05-25	BP1_AR_US1_20190525_185207.flac	B1 bat call	25242		2885	1489	1493.4	4.40000000000009							B1 bat call	36481	51220	1	Ultrasound recording
BP1	2019-05-25	BP1_AR_US1_20190525_185207.flac	B1 bat call	25251		2885	1688.7	1699	10.3							B1 bat call	31681	50900	1	Ultrasound recording
BP1	2019-05-25	BP1_AR_US1_20190525_185207.flac	B1 bat call	25254		2885	1732	1743	11							B1 bat call	31441	42241	1	Ultrasound recording
BP1	2019-05-25	BP1_AR_US1_20190525_185207.flac	B1 bat call	25255		2885	1754.2	1763.8	9.59999999999991							B1 bat call	34321	45601	1	Ultrasound recording
BP1	2019-05-25	BP1_AR_US1_20190525_185207.flac	B1 bat call	33236		2885	106.6	109.9	3.30000000000001							B1 bat call	37201	44401	1	Ultrasound recording
BP1	2019-05-25	BP1_AR_US1_20190525_185207.flac	B1 bat call	33240		2885	147.8	150.7	2.89999999999998							B1 bat call	36961	59040	1	Ultrasound recording
BP1	2019-05-25	BP1_AR_US1_20190525_185207.flac	B1 bat call	33241		2885	161.1	167.3	6.20000000000002							B1 bat call	32478	61611	1	Ultrasound recording
BP1	2019-05-25	BP1_AR_US1_20190525_185207.flac	B1 bat call	33573		2885	218	238	20							B1 bat call	34801	43681	1	Ultrasound recording
BP1	2019-05-25	BP1_AR_US1_20190525_185207.flac	B1 bat call	33574		2885	355.6	358.3	2.69999999999999							B1 bat call	36001	51120	1	Ultrasound recording
BP1	2019-05-25	BP1_AR_US1_20190525_185207.flac	B1 bat call	33575		2885	438.8	442.4	3.59999999999997							B1 bat call	35281	51120	1	Ultrasound recording
BP1	2019-05-25	BP1_AR_US1_20190525_185207.flac	B1 bat call	33576		2885	481.1	482.6	1.5							B1 bat call	39361	48960	1	Ultrasound recording
BP1	2019-05-25	BP1_AR_US1_20190525_185207.flac	B1 bat call	33578		2885	527.8	537.3	9.5							B1 bat call	36481	59520	1	Ultrasound recording
BP1	2019-05-25	BP1_AR_US1_20190525_185207.flac	B1 bat call	33580		2885	544.6	553.1	8.5							B1 bat call	35281	55680	1	Ultrasound recording
BP1	2019-05-25	BP1_AR_US1_20190525_185207.flac	B1 bat call	33581		2885	689.3	693.2	3.90000000000009							B1 bat call	36241	58560	1	Ultrasound recording
BP1	2019-05-25	BP1_AR_US1_20190525_185207.flac	B1 bat call	33584		2885	794.9	803.6	8.70000000000005							B1 bat call	34714	61047	1	Ultrasound recording
BP1	2019-05-25	BP1_AR_US1_20190525_185207.flac	B1 bat call	33585		2885	886	948	62							B1 bat call	32161	59520	1	Ultrasound recording
BP1	2019-05-25	BP1_AR_US1_20190525_185207.flac	B1 bat call	33588		2885	1055.9	1063	7.09999999999991							B1 bat call	36721	71040	1	Ultrasound recording
BP1	2019-05-25	BP1_AR_US1_20190525_185207.flac	B1 bat call	33590		2885	1297	1308	11							B1 bat call	32161	43681	1	Ultrasound recording
BP1	2019-05-25	BP1_AR_US1_20190525_185207.flac	B1 bat call	33592		2885	1383	1411	28							B1 bat call	32641	46081	1	Ultrasound recording
BP1	2019-05-25	BP1_AR_US1_20190525_185207.flac	B1 bat call	33593		2885	1514.1	1521.9	7.80000000000018							B1 bat call	35041	46081	1	Ultrasound recording
BP1	2019-05-25	BP1_AR_US1_20190525_185207.flac	B1 bat call	33595		2885	1624	1636	12							B1 bat call	35041	52800	1	Ultrasound recording
BP1	2019-05-25	BP1_AR_US1_20190525_185207.flac	B1 bat call	33706		2885	414.8	423.4	8.59999999999997							B1 bat call	34321	49200	1	Ultrasound recording
BP1	2019-05-25	BP1_AR_US1_20190525_185207.flac	B1 bat call	33708		2885	1935.8	1944	8.20000000000005							B1 bat call	34561	43201	1	Ultrasound recording
BP1	2019-05-25	BP1_AR_US1_20190525_185207.flac	B1 bat call	33710		2885	2094	2121	27							B1 bat call	34081	41761	1	Ultrasound recording
BP3	2019-05-31	BP3_AR_US1_20190531_180600.flac	B1 bat call	27348		2994	2694.6	2699.9	5.30000000000018							B1 bat call	39841	52560	1	Ultrasound recording
BP3	2019-05-31	BP3_AR_US1_20190531_180600.flac	B1 bat call	22592		2994	1047	1050.8	3.79999999999995							B1 bat call	36000	72720	1	Ultrasound recording
BP3	2019-05-31	BP3_AR_US1_20190531_180600.flac	B1 bat call	34383		2994	1910	1921	11							B1 bat call	35041	49440	1	Ultrasound recording
BP3	2019-05-31	BP3_AR_US1_20190531_180600.flac	B1 bat call	34388		2994	1936.4	1938.8	2.39999999999986							B1 bat call	38544	61766	1	Ultrasound recording
BP3	2019-05-31	BP3_AR_US1_20190531_180600.flac	B1 bat call	34401		2994	2392	2464	72							B1 bat call	29686	40459	1	Ultrasound recording
BP3	2019-05-31	BP3_AR_US1_20190531_180600.flac	B1 bat call	34408		2994	2626.6	2631.1	4.5							B1 bat call	36241	66960	1	Ultrasound recording
BP3	2019-05-31	BP3_AR_US1_20190531_185306.flac	B1 bat call	27383		2998	106.9	113.5	6.59999999999999							B1 bat call	36961	60960	1	Ultrasound recording
BP3	2019-05-31	BP3_AR_US1_20190531_185306.flac	B1 bat call	27390		2998	180	191	11							B1 bat call	36721	55680	1	Ultrasound recording
BP3	2019-05-31	BP3_AR_US1_20190531_185306.flac	B1 bat call	27392		2998	243	263	20							B1 bat call	35761	59520	1	Ultrasound recording
BP3	2019-05-31	BP3_AR_US1_20190531_185306.flac	B1 bat call	27393		2998	269.7	272.6	2.90000000000003							B1 bat call	36961	50640	1	Ultrasound recording
BP3	2019-05-31	BP3_AR_US1_20190531_185306.flac	B1 bat call	27395		2998	301.7	304.8	3.10000000000002							B1 bat call	34321	46081	1	Ultrasound recording
BP3	2019-05-31	BP3_AR_US1_20190531_185306.flac	B1 bat call	27405		2998	1006.9	1009.8	2.89999999999998							B1 bat call	40081	60480	1	Ultrasound recording
BP3	2019-05-31	BP3_AR_US1_20190531_185306.flac	B1 bat call	27406		2998	1064.3	1071.2	6.90000000000009							B1 bat call	37201	59520	1	Ultrasound recording
BP3	2019-05-31	BP3_AR_US1_20190531_185306.flac	B1 bat call	27407		2998	1086.1	1092.3	6.20000000000005							B1 bat call	37441	58800	1	Ultrasound recording
BP3	2019-05-31	BP3_AR_US1_20190531_185306.flac	B1 bat call	27417		2998	1496.3	1501.6	5.29999999999996							B1 bat call	30481	61200	1	Ultrasound recording
BP3	2019-05-31	BP3_AR_US1_20190531_185306.flac	B1 bat call	27420		2998	1658.7	1668.2	9.5							B1 bat call	32161	56160	1	Ultrasound recording
BP3	2019-05-31	BP3_AR_US1_20190531_185306.flac	B1 bat call	27423		2998	1775.9	1780.9	5							B1 bat call	35521	62880	1	Ultrasound recording
BP3	2019-05-31	BP3_AR_US1_20190531_185306.flac	B1 bat call	27426		2998	2102.4	2110.9	8.5							B1 bat call	30001	55920	1	Ultrasound recording
BP3	2019-05-31	BP3_AR_US1_20190531_185306.flac	B1 bat call	27427		2998	2081.8	2087.4	5.59999999999991							B1 bat call	31921	57840	1	Ultrasound recording
BP3	2019-05-31	BP3_AR_US1_20190531_185306.flac	B1 bat call	27428		2998	2143.1	2146.3	3.20000000000027							B1 bat call	36241	47521	1	Ultrasound recording
BP3	2019-05-31	BP3_AR_US1_20190531_185306.flac	B1 bat call	27433		2998	2758.1	2762.7	4.59999999999991							B1 bat call	35521	58080	1	Ultrasound recording
BP3	2019-05-31	BP3_AR_US1_20190531_185306.flac	B1 bat call	22634		2998	918	956	38							B1 bat call	38880	68000	1	Ultrasound recording
BP3	2019-05-31	BP3_AR_US1_20190531_185306.flac	B1 bat call	22636		2998	1024	1030	6							B1 bat call	40000	65000	1	Ultrasound recording
BP3	2019-05-31	BP3_AR_US1_20190531_185306.flac	B1 bat call	22642		2998	1199	1207	8	36205	56514	34396	83	22	FE: 36205, CL: 22, CI: 83, S: 56514, E: 34396	B1 bat call	31920	70000	1	Ultrasound recording
BP3	2019-05-31	BP3_AR_US1_20190531_185306.flac	B1 bat call	34386		2998	128	140	12							B1 bat call	35929	44456	1	Ultrasound recording
BP3	2019-05-24	BP3_AR_US1_20190524_202801.flac	B1 bat call	27438		2975	34.6	43.2	8.6							B1 bat call	33841	42001	1	Ultrasound recording
BP3	2019-05-24	BP3_AR_US1_20190524_202801.flac	B1 bat call	27439		2975	278	305	27							B1 bat call	36721	57840	1	Ultrasound recording
BP3	2019-05-24	BP3_AR_US1_20190524_202801.flac	B1 bat call	33933		2975	436.1	441.8	5.69999999999999							B1 bat call	32297	46296	1	Ultrasound recording
BP3	2019-05-24	BP3_AR_US1_20190524_202801.flac	B1 bat call	33934		2975	418.9	422.2	3.30000000000001							B1 bat call	33723	39281	1	Ultrasound recording
BP3	2019-05-24	BP3_AR_US1_20190524_211537.flac	B1 bat call	27498		2974	1108.4	1110.9	2.5							B1 bat call	36241	50640	1	Ultrasound recording
BP3	2019-05-24	BP3_AR_US1_20190524_211537.flac	B1 bat call	33848		2974	1019.3	1024.8	5.5							B1 bat call	37062	49652	1	Ultrasound recording
BP3	2019-05-24	BP3_AR_US1_20190524_211537.flac	B1 bat call	33849		2974	1044.5	1048.8	4.29999999999995							B1 bat call	36752	47794	1	Ultrasound recording
BP3	2019-05-24	BP3_AR_US1_20190524_211537.flac	B1 bat call	33858		2974	2224	2241	17							B1 bat call	36721	66240	1	Ultrasound recording
BP3	2019-05-24	BP3_AR_US1_20190524_194020.flac	B1 bat call	27558		2973	1214.4	1221.6	7.19999999999982							B1 bat call	35281	50880	1	Ultrasound recording
BP3	2019-05-24	BP3_AR_US1_20190524_194020.flac	B1 bat call	22513		2973	236	259	23	37941	49513	36353	83	40	FE: 37941, CL: 40, CI: 83, S: 49513, E: 36353	B1 bat call	33360	70000	2	Ultrasound recording
BP3	2019-05-24	BP3_AR_US1_20190524_194020.flac	B1 bat call	22573		2973	1760	1765	5							B1 bat call	38880	59000	1	Ultrasound recording
BP3	2019-05-24	BP3_AR_US1_20190524_185242.flac	B1 bat call	28367		2971	215.4	219.3	3.90000000000001							B1 bat call	34561	52800	1	Ultrasound recording
BP3	2019-05-24	BP3_AR_US1_20190524_185242.flac	B1 bat call	28383		2971	2608.8	2614.2	5.39999999999964							B1 bat call	34561	48720	1	Ultrasound recording
BP3	2019-05-24	BP3_AR_US1_20190524_185242.flac	B1 bat call	22433		2971	0	15	15							B1 bat call	32161	48960	1	Ultrasound recording
BP3	2019-05-24	BP3_AR_US1_20190524_185242.flac	B1 bat call	22434		2971	26	36	10							B1 bat call	32161	48000	1	Ultrasound recording
BP3	2019-05-24	BP3_AR_US1_20190524_185242.flac	B1 bat call	22436		2971	69	76	7							B1 bat call	32161	50000	1	Ultrasound recording
BP3	2019-05-24	BP3_AR_US1_20190524_185242.flac	B1 bat call	22441		2971	451	471	20							B1 bat call	35000	60000	1	Ultrasound recording
BP3	2019-05-24	BP3_AR_US1_20190524_185242.flac	B1 bat call	22471		2971	1476	1479	3							B1 bat call	32881	50000	1	Ultrasound recording
BP3	2019-05-24	BP3_AR_US1_20190524_185242.flac	B1 bat call	28692		2971	2027.6	2041	13.4000000000001							B1 bat call	32722	59502	1	Ultrasound recording
BP3	2019-05-24	BP3_AR_US1_20190524_185242.flac	B1 bat call	28694		2971	2311.8	2315.9	4.09999999999991							B1 bat call	31921	54000	1	Ultrasound recording
BP3	2019-05-24	BP3_AR_US1_20190524_185242.flac	B1 bat call	28696		2971	2202.7	2212	9.30000000000018							B1 bat call	33121	58800	1	Ultrasound recording
BP3	2019-05-24	BP3_AR_US1_20190524_185242.flac	B1 bat call	28699		2971	485.2	497.8	12.6							B1 bat call	37207	56921	1	Ultrasound recording
BP3	2019-05-24	BP3_AR_US1_20190524_185242.flac	B1 bat call	28701		2971	2002.1	2009.1	7							B1 bat call	30815	80019	1	Ultrasound recording
BP3	2019-05-24	BP3_AR_US1_20190524_185242.flac	B1 bat call	34420		2971	2471.1	2473.3	2.20000000000027							B1 bat call	32421	50546	1	Ultrasound recording
BP3	2019-05-24	BP3_AR_US1_20190524_185242.flac	B1 bat call	34422		2971	2503.4	2504.9	1.5							B1 bat call	32495	58131	1	Ultrasound recording
BP3	2019-05-24	BP3_AR_US1_20190524_185242.flac	B1 bat call	34434		2971	120.6	124.6	4							B1 bat call	33990	46080	1	Ultrasound recording
BP3	2019-05-24	BP3_AR_US1_20190524_185242.flac	B1 bat call	34440		2971	1838.4	1841	2.59999999999991							B1 bat call	32977	47256	1	Ultrasound recording
BP3	2019-05-21	BP3_AR_US1_20190521_211645.flac	B1 bat call	28561		2967	865.2	870.7	5.5							B1 bat call	31201	43921	1	Ultrasound recording
BP3	2019-05-21	BP3_AR_US1_20190521_211645.flac	B1 bat call	22384		2967	159	168.5	9.5							B1 bat call	32641	56160	1	Ultrasound recording
BP3	2019-05-21	BP3_AR_US1_20190521_211645.flac	B1 bat call	22390		2967	1100.7	1124.4	23.7							B1 bat call	31921	43921	1	Ultrasound recording
BP3	2019-05-21	BP3_AR_US1_20190521_211645.flac	B1 bat call	28656		2967	1816.2	1824.4	8.20000000000005							B1 bat call	34801	49200	1	Ultrasound recording
BP1	2019-05-22	BP1_AR_US1_20190522_180500.flac	B1 bat call	28852		2878	1155.3	1160.6	5.29999999999996							B1 bat call	36163	59095	1	Ultrasound recording
BP1	2019-05-22	BP1_AR_US1_20190522_180500.flac	B1 bat call	28853		2878	1170.9	1178.1	7.19999999999982							B1 bat call	34399	55567	1	Ultrasound recording
BP1	2019-05-22	BP1_AR_US1_20190522_180500.flac	B1 bat call	20264		2878	1890	1936	46							B1 bat call	34689	60000	1	Ultrasound recording
BP1	2019-05-22	BP1_AR_US1_20190522_180500.flac	B1 bat call	20269		2878	2037	2045	8							B1 bat call	28000	40000	1	Ultrasound recording
BP1	2019-05-22	BP1_AR_US1_20190522_180500.flac	B1 bat call	24760		2878	799.2	805.5	6.29999999999996							B1 bat call	36163	56890	1	Ultrasound recording
BP1	2019-05-22	BP1_AR_US1_20190522_180500.flac	B1 bat call	28865		2878	1216	1255	39	38900	68879	37342	93	12	FE: 38900, CL: 12, CI: 93, S: 68879, E: 37342	B1 bat call	35722	74530	1	Ultrasound recording
BP1	2019-05-22	BP1_AR_US1_20190522_180500.flac	B1 bat call	32314		2878	1289.2	1294.7	5.5							B1 bat call	37962	57636	1	Ultrasound recording
BP1	2019-05-22	BP1_AR_US1_20190522_180500.flac	B1 bat call	32327		2878	1939	1965	26							B1 bat call	30430	39250	1	Ultrasound recording
BP1	2019-05-22	BP1_AR_US1_20190522_180500.flac	B1 bat call	32704		2878	2538	2745	207							B1 bat call	30430	56008	1	Ultrasound recording
BP1	2019-05-22	BP1_AR_US1_20190522_180500.flac	B1 bat call	32706		2878	2785	2795	10							B1 bat call	29107	51157	1	Ultrasound recording
BP1	2019-05-22	BP1_AR_US1_20190522_180500.flac	B1 bat call	32710		2878	1817	1847	30							B1 bat call	35523	61013	1	Ultrasound recording
BP1	2019-05-22	BP1_AR_US1_20190522_180500.flac	B1 bat call	33250		2878	1315.5	1324.3	8.79999999999996							B1 bat call	35949	58096	1	Ultrasound recording
BP1	2019-05-22	BP1_AR_US1_20190522_180500.flac	B1 bat call	33255		2878	1662	1694	32							B1 bat call	35347	70375	1	Ultrasound recording
BP1	2019-05-22	BP1_AR_US1_20190522_180500.flac	B1 bat call	33256		2878	2127.2	2132.2	5							B1 bat call	32662	51824	1	Ultrasound recording
BP3	2019-05-21	BP3_AR_US1_20190521_180500.flac	B1 bat call	29269		2969	2104	2137	33							B1 bat call	31441	46801	1	Ultrasound recording
BP3	2019-05-21	BP3_AR_US1_20190521_180500.flac	B1 bat call	22226		2969	1248	1254	6							B1 bat call	30000	61000	1	Ultrasound recording
BP3	2019-05-21	BP3_AR_US1_20190521_180500.flac	B1 bat call	27777		2969	567.4	573.2	5.80000000000007							B1 bat call	31753	47981	1	Ultrasound recording
BP3	2019-05-21	BP3_AR_US1_20190521_180500.flac	B1 bat call	27778		2969	605.8	614.2	8.40000000000009							B1 bat call	35045	50568	1	Ultrasound recording
BP3	2019-05-21	BP3_AR_US1_20190521_180500.flac	B1 bat call	27779		2969	683.7	687.2	3.5							B1 bat call	33399	59271	1	Ultrasound recording
BP3	2019-05-21	BP3_AR_US1_20190521_180500.flac	B1 bat call	27781		2969	1423.8	1493	69.2000000000001							B1 bat call	36481	69840	1	Ultrasound recording
BP3	2019-05-21	BP3_AR_US1_20190521_180500.flac	B1 bat call	27785		2969	1849.9	1856.2	6.29999999999996							B1 bat call	36481	50160	1	Ultrasound recording
BP3	2019-05-21	BP3_AR_US1_20190521_180500.flac	B1 bat call	27789		2969	1946.8	1967.9	21.1000000000001							B1 bat call	36001	42241	1	Ultrasound recording
BP3	2019-05-21	BP3_AR_US1_20190521_180500.flac	B1 bat call	27805		2969	2375.9	2386	10.0999999999999							B1 bat call	31681	48001	1	Ultrasound recording
BP3	2019-05-21	BP3_AR_US1_20190521_180500.flac	B1 bat call	27810		2969	2460.7	2491	30.3000000000002							B1 bat call	31921	55680	1	Ultrasound recording
BP3	2019-05-21	BP3_AR_US1_20190521_180500.flac	B1 bat call	27813		2969	2502.6	2525.2	22.5999999999999							B1 bat call	31441	60720	1	Ultrasound recording
BP3	2019-05-21	BP3_AR_US1_20190521_180500.flac	B1 bat call	27815		2969	2537.1	2542	4.90000000000009							B1 bat call	32161	47761	1	Ultrasound recording
BP3	2019-05-21	BP3_AR_US1_20190521_180500.flac	B1 bat call	27824		2969	2752	2776	24							B1 bat call	32396	59000	1	Ultrasound recording
BP3	2019-05-21	BP3_AR_US1_20190521_180500.flac	B1 bat call	34445		2969	2264	2275	11							B1 bat call	37981	46123	1	Ultrasound recording
BP3	2019-05-21	BP3_AR_US1_20190521_180500.flac	B1 bat call	34455		2969	2202	2212	10							B1 bat call	36397	55247	1	Ultrasound recording
BP3	2019-05-21	BP3_AR_US1_20190521_180500.flac	B1 bat call	34457		2969	2216.4	2221.3	4.90000000000009							B1 bat call	36328	46097	1	Ultrasound recording
BP3	2019-05-21	BP3_AR_US1_20190521_180500.flac	B1 bat call	34461		2969	2227.1	2230.7	3.59999999999991							B1 bat call	35761	49440	1	Ultrasound recording
BP3	2019-05-21	BP3_AR_US1_20190521_180500.flac	B1 bat call	34978		2969	1799	1835	36							B1 bat call	36961	69120	1	Ultrasound recording
BP3	2019-05-21	BP3_AR_US1_20190521_180500.flac	B1 bat call	34979		2969	1886.2	1889.2	3							B1 bat call	38881	74880	1	Ultrasound recording
BP3	2019-05-21	BP3_AR_US1_20190521_180500.flac	B1 bat call	34982		2969	2071.5	2079.2	7.69999999999982							B1 bat call	34801	60960	1	Ultrasound recording
BP3	2019-05-21	BP3_AR_US1_20190521_185256.flac	B1 bat call	29290		2970	1991.6	2000.1	8.5							B1 bat call	31441	51600	1	Ultrasound recording
BP3	2019-05-21	BP3_AR_US1_20190521_185256.flac	B1 bat call	29291		2970	2018.8	2022.2	3.40000000000009							B1 bat call	32161	41041	1	Ultrasound recording
BP3	2019-05-21	BP3_AR_US1_20190521_185256.flac	B1 bat call	22272		2970	1808	1822	14							B1 bat call	30700	70000	1	Ultrasound recording
BP3	2019-05-21	BP3_AR_US1_20190521_185256.flac	B1 bat call	27849		2970	1299.8	1302.8	3							B1 bat call	31510	49715	1	Ultrasound recording
BP3	2019-05-21	BP3_AR_US1_20190521_185256.flac	B1 bat call	27850		2970	1313.4	1317	3.59999999999991							B1 bat call	31743	58584	1	Ultrasound recording
BP3	2019-05-21	BP3_AR_US1_20190521_185256.flac	B1 bat call	27851		2970	1339	1342.4	3.40000000000009							B1 bat call	31976	57417	1	Ultrasound recording
BP3	2019-05-21	BP3_AR_US1_20190521_185256.flac	B1 bat call	27855		2970	1438.5	1446.6	8.09999999999991							B1 bat call	33377	60918	1	Ultrasound recording
BP3	2019-05-21	BP3_AR_US1_20190521_185256.flac	B1 bat call	27856		2970	1457.6	1468	10.4000000000001							B1 bat call	36178	56640	1	Ultrasound recording
BP3	2019-05-21	BP3_AR_US1_20190521_185256.flac	B1 bat call	35084		2970	1908.5	1916.7	8.20000000000005							B1 bat call	33745	56208	1	Ultrasound recording
BP3	2019-05-21	BP3_AR_US1_20190521_185256.flac	B1 bat call	35086		2970	2664.4	2673.6	9.19999999999982							B1 bat call	35536	56840	1	Ultrasound recording
BP3	2019-05-21	BP3_AR_US1_20190521_185256.flac	B1 bat call	35088		2970	2768	2787	19							B1 bat call	32882	49058	1	Ultrasound recording
BP3	2019-05-21	BP3_AR_US1_20190521_194053.flac	B1 bat call	29370		2966	2218.4	2224.8	6.40000000000009							B1 bat call	35281	50880	1	Ultrasound recording
BP3	2019-05-21	BP3_AR_US1_20190521_194053.flac	B1 bat call	22348		2966	2778	2793	15							B1 bat call	28320	60000	2	Ultrasound recording
BP3	2019-05-21	BP3_AR_US1_20190521_194053.flac	B1 bat call	28526		2966	380	437	57							B1 bat call	32401	69120	1	Ultrasound recording
BP3	2019-05-21	BP3_AR_US1_20190521_194053.flac	B1 bat call	28555		2966	2726	2734.7	8.69999999999982							B1 bat call	30729	63120	2	Ultrasound recording
BP3	2019-05-21	BP3_AR_US1_20190521_194053.flac	B1 bat call	34447		2966	609	621	12							B1 bat call	34909	46810	1	Ultrasound recording
BP3	2019-05-21	BP3_AR_US1_20190521_194053.flac	B1 bat call	34459		2966	1279	1316	37							B1 bat call	32881	87120	1	Ultrasound recording
BP3	2019-05-21	BP3_AR_US1_20190521_194053.flac	B1 bat call	34460		2966	1431	1439.3	8.29999999999996							B1 bat call	37441	59280	1	Ultrasound recording
BP3	2019-05-21	BP3_AR_US1_20190521_194053.flac	B1 bat call	34469		2966	1621	1623.3	2.29999999999995							B1 bat call	31841	39981	1	Ultrasound recording
BP1	2019-05-28	BP1_AR_US1_20190528_180500.flac	B1 bat call	29579		2906	529.8	534.2	4.40000000000009							B1 bat call	34840	63946	1	Ultrasound recording
BP1	2019-05-28	BP1_AR_US1_20190528_180500.flac	B1 bat call	28748		2906	1018	1140	122							B1 bat call	35104	70647	1	Ultrasound recording
BP1	2019-05-28	BP1_AR_US1_20190528_180500.flac	B1 bat call	28752		2906	1657.4	1672.3	14.8999999999999							B1 bat call	35982	52217	1	Ultrasound recording
BP1	2019-05-28	BP1_AR_US1_20190528_180500.flac	B1 bat call	28771		2906	1162	1189	27	40197	57269	38283	72	15	FE: 40197, CL: 15, CI: 72, S: 57269, E: 38283	B1 bat call	35722	71884	1	Ultrasound recording
BP1	2019-05-28	BP1_AR_US1_20190528_180500.flac	B1 bat call	33613		2906	2727	2741	14							B1 bat call	32553	46388	1	Ultrasound recording
BP1	2019-05-28	BP1_AR_US1_20190528_180500.flac	B1 bat call	33614		2906	2753.3	2758.2	4.89999999999964							B1 bat call	33571	47609	1	Ultrasound recording
BP1	2019-05-28	BP1_AR_US1_20190528_180500.flac	B1 bat call	33617		2906	2485	2500	15							B1 bat call	36139	55507	1	Ultrasound recording
BP1	2019-05-28	BP1_AR_US1_20190528_180500.flac	B1 bat call	33620		2906	2609	2625	16							B1 bat call	35735	42595	1	Ultrasound recording
BP2	2019-05-23	BP2_AR_US1_20190523_202747.flac	B1 bat call	30602		2936	32.2	39.9	7.7							B1 bat call	36001	53760	1	Ultrasound recording
BP2	2019-05-23	BP2_AR_US1_20190523_202747.flac	B1 bat call	30603		2936	140.9	150.6	9.69999999999999							B1 bat call	34801	54960	1	Ultrasound recording
BP2	2019-05-23	BP2_AR_US1_20190523_202747.flac	B1 bat call	30606		2936	424	444	20							B1 bat call	35041	44641	1	Ultrasound recording
BP2	2019-05-23	BP2_AR_US1_20190523_202747.flac	B1 bat call	30608		2936	751	764	13							B1 bat call	35761	59040	1	Ultrasound recording
BP2	2019-05-23	BP2_AR_US1_20190523_202747.flac	B1 bat call	26592		2936	539.5	546.2	6.70000000000005							B1 bat call	37201	73200	1	Ultrasound recording
BP2	2019-05-23	BP2_AR_US1_20190523_202747.flac	B1 bat call	26593		2936	614.8	624.7	9.90000000000009							B1 bat call	36721	58320	1	Ultrasound recording
BP2	2019-05-23	BP2_AR_US1_20190523_202747.flac	B1 bat call	26596		2936	863.2	872.8	9.59999999999991							B1 bat call	34321	50640	1	Ultrasound recording
BP2	2019-05-23	BP2_AR_US1_20190523_202747.flac	B1 bat call	26597		2936	883	899	16							B1 bat call	33600	57840	1	Ultrasound recording
BP2	2019-05-23	BP2_AR_US1_20190523_202747.flac	B1 bat call	26598		2936	918	935	17							B1 bat call	34801	50640	1	Ultrasound recording
BP2	2019-05-23	BP2_AR_US1_20190523_202747.flac	B1 bat call	26599		2936	948.6	957	8.39999999999998							B1 bat call	35041	44401	1	Ultrasound recording
BP2	2019-05-23	BP2_AR_US1_20190523_202747.flac	B1 bat call	26601		2936	995	1014.2	19.2							B1 bat call	37066	60000	1	Ultrasound recording
BP2	2019-05-23	BP2_AR_US1_20190523_202747.flac	B1 bat call	26617		2936	1377.4	1385.5	8.09999999999991							B1 bat call	36537	50148	1	Ultrasound recording
BP2	2019-05-23	BP2_AR_US1_20190523_202747.flac	B1 bat call	26618		2936	1354.8	1360.5	5.70000000000005							B1 bat call	37253	47522	1	Ultrasound recording
BP2	2019-05-23	BP2_AR_US1_20190523_202747.flac	B1 bat call	26620		2936	1451.4	1458	6.59999999999991							B1 bat call	34149	65193	1	Ultrasound recording
BP2	2019-05-23	BP2_AR_US1_20190523_202747.flac	B1 bat call	26638		2936	2443.5	2451.3	7.80000000000018							B1 bat call	34321	50640	1	Ultrasound recording
BP2	2019-05-30	BP2_AR_US1_20190530_180600.flac	B1 bat call	30650		2945	1227.3	1236	8.70000000000005							B1 bat call	33841	47281	1	Ultrasound recording
BP2	2019-05-30	BP2_AR_US1_20190530_180600.flac	B1 bat call	27046		2945	1024.4	1029.6	5.19999999999982							B1 bat call	36961	57120	1	Ultrasound recording
BP2	2019-05-30	BP2_AR_US1_20190530_180600.flac	B1 bat call	27047		2945	1175	1194	19							B1 bat call	34321	50880	1	Ultrasound recording
BP2	2019-05-30	BP2_AR_US1_20190530_180600.flac	B1 bat call	27050		2945	1515.4	1519.6	4.19999999999982							B1 bat call	36961	67440	1	Ultrasound recording
BP2	2019-05-30	BP2_AR_US1_20190530_180600.flac	B1 bat call	27055		2945	1594.5	1597.6	3.09999999999991	42645	63626	40330	67	15	FE: 42645, CL: 15, CI: 67, S: 63626, E: 40330	B1 bat call	36961	67680	1	Ultrasound recording
BP2	2019-05-30	BP2_AR_US1_20190530_180600.flac	B1 bat call	27064		2945	1866.4	1878	11.5999999999999							B1 bat call	36961	57840	1	Ultrasound recording
BP2	2019-05-30	BP2_AR_US1_20190530_180600.flac	B1 bat call	27066		2945	1891.6	1895	3.40000000000009							B1 bat call	37921	56880	1	Ultrasound recording
BP2	2019-05-30	BP2_AR_US1_20190530_180600.flac	B1 bat call	27067		2945	1933.1	1936.3	3.20000000000005							B1 bat call	32401	46321	1	Ultrasound recording
BP2	2019-05-30	BP2_AR_US1_20190530_180600.flac	B1 bat call	27068		2945	1951.9	1961.1	9.19999999999982							B1 bat call	37921	47521	1	Ultrasound recording
BP2	2019-05-30	BP2_AR_US1_20190530_180600.flac	B1 bat call	27070		2945	1995.7	1998.3	2.59999999999991							B1 bat call	37921	75600	1	Ultrasound recording
BP2	2019-05-30	BP2_AR_US1_20190530_180600.flac	B1 bat call	27085		2945	2344.7	2364.4	19.7000000000003							B1 bat call	37441	66480	1	Ultrasound recording
BP2	2019-05-30	BP2_AR_US1_20190530_180600.flac	B1 bat call	27086		2945	2528	2547	19							B1 bat call	32161	49440	1	Ultrasound recording
BP2	2019-05-30	BP2_AR_US1_20190530_180600.flac	B1 bat call	27089		2945	2612.6	2618	5.40000000000009							B1 bat call	32641	68400	1	Ultrasound recording
BP2	2019-05-30	BP2_AR_US1_20190530_180600.flac	B1 bat call	35060		2945	2095.1	2102.7	7.59999999999991							B1 bat call	35831	57846	1	Ultrasound recording
BP2	2019-05-30	BP2_AR_US1_20190530_180600.flac	B1 bat call	35064		2945	2215	2230	15							B1 bat call	35806	44694	1	Ultrasound recording
BP2	2019-05-30	BP2_AR_US1_20190530_180600.flac	B1 bat call	35065		2945	2584.2	2589.7	5.5							B1 bat call	39729	55289	1	Ultrasound recording
BP2	2019-05-30	BP2_AR_US1_20190530_180600.flac	B1 bat call	35066		2945	2593.7	2597	3.30000000000018							B1 bat call	36990	47322	1	Ultrasound recording
BP2	2019-05-30	BP2_AR_US1_20190530_180600.flac	B1 bat call	35068		2945	2761.5	2767.4	5.90000000000009							B1 bat call	37759	50300	1	Ultrasound recording
BP2	2019-05-30	BP2_AR_US1_20190530_180600.flac	B1 bat call	35069		2945	2752.7	2755.7	3							B1 bat call	36811	42923	1	Ultrasound recording
BP2	2019-05-26	BP2_AR_US1_20190526_185209.flac	B1 bat call	30723		2942	2140	2155	15							B1 bat call	33601	61200	1	Ultrasound recording
BP2	2019-05-26	BP2_AR_US1_20190526_185209.flac	B1 bat call	28835		2942	2169	2203	34	42083	61416	40879	67	25	FE: 42083, CL: 25, CI: 67, S: 61416, E: 40879	B1 bat call	35041	64320	1	Ultrasound recording
BP2	2019-05-26	BP2_AR_US1_20190526_185209.flac	B1 bat call	28837		2942	2285	2305	20							B1 bat call	32161	45601	1	Ultrasound recording
BP2	2019-05-26	BP2_AR_US1_20190526_185209.flac	B1 bat call	28838		2942	2367	2387	20							B1 bat call	30721	59001	1	Ultrasound recording
BP2	2019-05-26	BP2_AR_US1_20190526_185209.flac	B1 bat call	35143		2942	624.4	633.1	8.70000000000005							B1 bat call	35753	53864	1	Ultrasound recording
BP2	2019-05-26	BP2_AR_US1_20190526_185209.flac	B1 bat call	35145		2942	642	653	11							B1 bat call	37446	49382	1	Ultrasound recording
BP2	2019-05-26	BP2_AR_US1_20190526_185209.flac	B1 bat call	35147		2942	657.7	663.3	5.59999999999991							B1 bat call	36276	49850	1	Ultrasound recording
BP2	2019-05-26	BP2_AR_US1_20190526_185209.flac	B1 bat call	35149		2942	670	676.4	6.39999999999998							B1 bat call	34404	51020	1	Ultrasound recording
BP2	2019-05-26	BP2_AR_US1_20190526_185209.flac	B1 bat call	35152		2942	690	709	19							B1 bat call	38641	56400	1	Ultrasound recording
BP2	2019-05-26	BP2_AR_US1_20190526_185209.flac	B1 bat call	35154		2942	729	748	19							B1 bat call	35521	57600	1	Ultrasound recording
BP2	2019-05-26	BP2_AR_US1_20190526_185209.flac	B1 bat call	35163		2942	795	834	39							B1 bat call	34801	60480	1	Ultrasound recording
BP2	2019-05-26	BP2_AR_US1_20190526_185209.flac	B1 bat call	35171		2942	885.5	888.8	3.29999999999995							B1 bat call	35761	59040	1	Ultrasound recording
BP2	2019-05-26	BP2_AR_US1_20190526_185209.flac	B1 bat call	35177		2942	958.9	963	4.10000000000002							B1 bat call	36721	53280	1	Ultrasound recording
BP2	2019-05-26	BP2_AR_US1_20190526_185209.flac	B1 bat call	35188		2942	1097	1107	10							B1 bat call	34953	49556	1	Ultrasound recording
BP2	2019-05-26	BP2_AR_US1_20190526_185209.flac	B1 bat call	35204		2942	1159	1173	14							B1 bat call	36721	56640	1	Ultrasound recording
BP2	2019-05-26	BP2_AR_US1_20190526_185209.flac	B1 bat call	35205		2942	1215	1229	14							B1 bat call	35041	56160	1	Ultrasound recording
BP2	2019-05-26	BP2_AR_US1_20190526_185209.flac	B1 bat call	35209		2942	1306.3	1311.5	5.20000000000005							B1 bat call	33841	62160	1	Ultrasound recording
BP2	2019-05-26	BP2_AR_US1_20190526_185209.flac	B1 bat call	35212		2942	1337	1362	25							B1 bat call	37201	68880	1	Ultrasound recording
BP2	2019-05-26	BP2_AR_US1_20190526_185209.flac	B1 bat call	35220		2942	1408	1427	19							B1 bat call	40081	59040	1	Ultrasound recording
BP2	2019-05-26	BP2_AR_US1_20190526_185209.flac	B1 bat call	35221		2942	1437	1458	21							B1 bat call	38161	66960	1	Ultrasound recording
BP2	2019-05-26	BP2_AR_US1_20190526_185209.flac	B1 bat call	35222		2942	1397.2	1404	6.79999999999996							B1 bat call	35281	51120	1	Ultrasound recording
BP2	2019-05-26	BP2_AR_US1_20190526_185209.flac	B1 bat call	35225		2942	1541.9	1548.9	7							B1 bat call	35041	47761	1	Ultrasound recording
BP2	2019-05-26	BP2_AR_US1_20190526_185209.flac	B1 bat call	35227		2942	1559	1586	27							B1 bat call	35281	68400	1	Ultrasound recording
BP2	2019-05-26	BP2_AR_US1_20190526_185209.flac	B1 bat call	35231		2942	1606.3	1613.9	7.60000000000014							B1 bat call	35041	55680	1	Ultrasound recording
BP2	2019-05-26	BP2_AR_US1_20190526_185209.flac	B1 bat call	35232		2942	1614.3	1617.5	3.20000000000005							B1 bat call	38401	59040	1	Ultrasound recording
BP2	2019-05-26	BP2_AR_US1_20190526_185209.flac	B1 bat call	35234		2942	1639.2	1648.1	8.89999999999986							B1 bat call	37921	57600	1	Ultrasound recording
BP2	2019-05-26	BP2_AR_US1_20190526_185209.flac	B1 bat call	35237		2942	1683.2	1690.8	7.59999999999991							B1 bat call	34628	58746	1	Ultrasound recording
BP2	2019-05-26	BP2_AR_US1_20190526_185209.flac	B1 bat call	35241		2942	1713.2	1717.2	4							B1 bat call	36150	50753	1	Ultrasound recording
BP2	2019-05-26	BP2_AR_US1_20190526_185209.flac	B1 bat call	35253		2942	2054	2070	16							B1 bat call	34801	56640	1	Ultrasound recording
BP2	2019-05-26	BP2_AR_US1_20190526_185209.flac	B1 bat call	35258		2942	2319	2331	12							B1 bat call	32161	39841	1	Ultrasound recording
BP2	2019-05-26	BP2_AR_US1_20190526_185209.flac	B1 bat call	35262		2942	2464.1	2470	5.90000000000009							B1 bat call	35761	61680	1	Ultrasound recording
BP2	2019-05-26	BP2_AR_US1_20190526_185209.flac	B1 bat call	35270		2942	2577.2	2582.5	5.30000000000018							B1 bat call	37921	50160	1	Ultrasound recording
BP2	2019-05-26	BP2_AR_US1_20190526_185209.flac	B1 bat call	35272		2942	2679	2693	14							B1 bat call	32401	43681	1	Ultrasound recording
BP2	2019-05-26	BP2_AR_US1_20190526_185209.flac	B1 bat call	35275		2942	2761.1	2769	7.90000000000009							B1 bat call	32641	53520	1	Ultrasound recording
BP2	2019-05-26	BP2_AR_US1_20190526_185209.flac	B1 bat call	35279		2942	116.1	125.9	9.80000000000001							B1 bat call	34321	54240	1	Ultrasound recording
BP2	2019-05-26	BP2_AR_US1_20190526_185209.flac	B1 bat call	35281		2942	163	191	28							B1 bat call	36241	57360	1	Ultrasound recording
BP2	2019-05-26	BP2_AR_US1_20190526_185209.flac	B1 bat call	35283		2942	217.8	227.2	9.39999999999998							B1 bat call	38161	53760	1	Ultrasound recording
BP1	2019-05-23	BP1_PC_US4_20190523_191742.flac	B1 bat call	23112		2912	520.9	526.3	5.39999999999998							B1 bat call	34629	47285	1	Point count
BP1	2019-05-23	BP1_PC_US4_20190523_191742.flac	B1 bat call	33628		2912	100	109.2	9.2							B1 bat call	37778	49790	1	Point count
BP1	2019-05-23	BP1_PC_US4_20190523_192936.flac	B1 bat call	23138		2915	83	94	11							B1 bat call	36389	57696	1	Point count
BP1	2019-05-23	BP1_PC_US4_20190523_192936.flac	B1 bat call	23145		2915	197.3	200.4	3.09999999999999							B1 bat call	39601	56160	1	Point count
BP1	2019-05-23	BP1_PC_US4_20190523_192936.flac	B1 bat call	23152		2915	458	461	3							B1 bat call	37441	67440	1	Point count
BP1	2019-05-23	BP1_PC_US4_20190523_192936.flac	B1 bat call	23160		2915	534.7	539.7	5	43367	65183	39377	230	20	FE: 43367 , CL: 20, CI: 230, S: 65183, E: 39377	B1 bat call	25921	65280	1	Point count
BP1	2019-05-23	BP1_PC_US4_20190523_192936.flac	B1 bat call	23373		2915	370	381	11	43921	59760	38940	115	10	FE: 43921 , CL: 10 , CI: 115 , S: 59760 , E: 38940	B1 bat call	28489	68947	1	Point count
BP1	2019-05-23	BP1_PC_US4_20190523_192936.flac	B1 bat call	23374		2915	559.4	564.5	5.10000000000002							B1 bat call	35822	68298	1	Point count
BP1	2019-05-23	BP1_PC_US4_20190523_192936.flac	B1 bat call	23890		2915	299.8	303.9	4.09999999999997							B1 bat call	39432	58590	1	Point count
BP1	2019-05-23	BP1_PC_US4_20190523_192936.flac	B1 bat call	23892		2915	445.9	450.2	4.30000000000001							B1 bat call	31799	47045	1	Point count
BP1	2019-05-23	BP1_PC_US4_20190523_192936.flac	B1 bat call	33552		2915	242.4	243.7	1.29999999999998							B1 bat call	37015	43940	1	Point count
BP1	2019-05-23	BP1_PC_US4_20190523_192936.flac	B1 bat call	33555		2915	604	616	12							B1 bat call	30961	85680	1	Point count
BP1	2019-05-23	BP1_PC_US4_20190523_192936.flac	B1 bat call	33629		2915	121.1	126.1	5							B1 bat call	38031	65441	1	Point count
BP1	2019-05-23	BP1_PC_US4_20190523_192936.flac	B1 bat call	33630		2915	131.5	136	4.5							B1 bat call	32209	54805	1	Point count
BP1	2019-05-23	BP1_PC_US4_20190523_192936.flac	B1 bat call	33631		2915	293.09	293.85	0.760000000000048							B1 bat call	38969	48065	1	Point count
BP1	2019-05-23	BP1_PC_US4_20190523_192936.flac	B1 bat call	33633		2915	332.4	334	1.60000000000002							B1 bat call	38973	48879	1	Point count
BP1	2019-05-23	BP1_PC_US4_20190523_192936.flac	B1 bat call	34670		2915	408.9	412.1	3.20000000000005							B1 bat call	36413	45389	1	Point count
BP1	2019-05-23	BP1_PC_US4_20190523_192936.flac	B1 bat call	34671		2915	422.1	424.4	2.29999999999995							B1 bat call	36413	43268	1	Point count
BP1	2019-05-23	BP1_PC_US4_20190523_192936.flac	B1 bat call	34673	134	2915	572.61	572.98	0.370000000000005						ID: 134	B1 bat call	39044	57874	1	Point count
BP1	2019-05-23	BP1_PC_US4_20190523_195943.flac	B1 bat call	23185		2914	199	204.3	5.30000000000001							B1 bat call	38372	50000	1	Point count
BP1	2019-05-23	BP1_PC_US4_20190523_195943.flac	B1 bat call	23381		2914	419.1	424.6	5.5							B1 bat call	29299	69555	1	Point count
BP1	2019-05-23	BP1_PC_US4_20190523_195943.flac	B1 bat call	23650	137	2914	151	167	16						ID:137	B1 bat call	28081	48500	1	Point count
BP1	2019-05-23	BP1_PC_US4_20190523_195943.flac	B1 bat call	33635		2914	44.2	48.1	3.9							B1 bat call	36889	65616	1	Point count
BP1	2019-05-23	BP1_PC_US4_20190523_195943.flac	B1 bat call	33637		2914	108	125	17							B1 bat call	34299	55841	1	Point count
BP1	2019-05-23	BP1_PC_US4_20190523_195943.flac	B1 bat call	33639		2914	429.2	438	8.80000000000001							B1 bat call	32161	38161	1	Point count
BP1	2019-05-23	BP1_PC_US4_20190523_195943.flac	B1 bat call	33640	151	2914	492	540.6	48.6	39721	59680	37441	90	9	ID:151,FE: 39721, CL: 9, CI: 90, S: 59680, E: 37441	B1 bat call	37037	62597	1	Point count
BP1	2019-05-23	BP1_PC_US4_20190523_195943.flac	B1 bat call	33643		2914	584.8	589.5	4.70000000000005							B1 bat call	34844	65980	1	Point count
BP1	2019-05-23	BP1_PC_US4_20190523_195943.flac	B1 bat call	34685		2914	243	257	14	41194	67661	38209	94	7	FE: 41194, CL: 7, CI: 94, S: 67661, E: 38209	B1 bat call	35869	63951	2	Point count
BP1	2019-05-23	BP1_PC_US4_20190523_202503.flac	B1 bat call	23211		2910	75.2	80	4.8							B1 bat call	37921	51600	1	Point count
BP1	2019-05-23	BP1_PC_US4_20190523_202503.flac	B1 bat call	29040		2910	228.7	233.7	5							B1 bat call	35521	63360	1	Point count
BP1	2019-05-23	BP1_PC_US4_20190523_202503.flac	B1 bat call	29350		2910	125.2	131	5.8							B1 bat call	35641	59163	1	Point count
BP1	2019-05-23	BP1_PC_US4_20190523_202503.flac	B1 bat call	29354		2910	160.4	170.3	9.90000000000001							B1 bat call	36353	62727	1	Point count
BP1	2019-05-23	BP1_PC_US4_20190523_203906.flac	B1 bat call	23244		2911	308.2	313.6	5.40000000000003							B1 bat call	35281	67200	1	Point count
BP1	2019-05-23	BP1_PC_US4_20190523_203906.flac	B1 bat call	23245		2911	381.8	384.8	3							B1 bat call	31681	45361	1	Point count
BP1	2019-05-23	BP1_PC_US4_20190523_203906.flac	B1 bat call	23247		2911	415	429	14							B1 bat call	35761	60480	1	Point count
BP1	2019-05-23	BP1_PC_US4_20190523_203906.flac	B1 bat call	33644		2911	3	27	24							B1 bat call	26641	62400	1	Point count
BP1	2019-05-23	BP1_PC_US4_20190523_203906.flac	B1 bat call	33645		2911	49	68	19							B1 bat call	34714	50514	1	Point count
BP1	2019-05-23	BP1_PC_US4_20190523_203906.flac	B1 bat call	33648		2911	454	465	11							B1 bat call	36763	63672	1	Point count
BP1	2019-05-26	BP1_PC_US4_20190526_190009.flac	B1 bat call	23255		2920	155.7	162.6	6.90000000000001							B1 bat call	31601	40220	1	Point count
BP1	2019-05-26	BP1_PC_US4_20190526_190009.flac	B1 bat call	23263		2920	312	331	19	40681	46640	38081	203	13	FE: 40681, CL: 13, CI: 203, S: 46640, E: 38081	B1 bat call	36869	56021	1	Point count
BP1	2019-05-26	BP1_PC_US4_20190526_190009.flac	B1 bat call	33939		2920	274.1	277.4	3.29999999999995							B1 bat call	37718	43909	1	Point count
BP1	2019-05-26	BP1_PC_US4_20190526_190009.flac	B1 bat call	33944		2920	450	466	16							B1 bat call	37354	46058	1	Point count
BP1	2019-05-26	BP1_PC_US4_20190526_190009.flac	B1 bat call	33946		2920	399.7	407	7.30000000000001							B1 bat call	38467	56821	1	Point count
BP1	2019-05-26	BP1_PC_US4_20190526_190009.flac	B1 bat call	35309		2920	478.4	480.4	2							B1 bat call	38449	43957	1	Point count
BP1	2019-05-26	BP1_PC_US4_20190526_191240.flac	B1 bat call	23300		2922	203.2	209.6	6.40000000000001	41401	56400	39761	237	19	FE: 41401, CL: 19, CI: 237, S: 56400, E: 39761	B1 bat call	37347	57935	1	Point count
BP1	2019-05-26	BP1_PC_US4_20190526_191240.flac	B1 bat call	23303		2922	285	291.3	6.30000000000001							B1 bat call	37201	62160	1	Point count
BP1	2019-05-26	BP1_PC_US4_20190526_191240.flac	B1 bat call	23952		2922	55	62	7							B1 bat call	37681	44161	1	Point count
BP1	2019-05-26	BP1_PC_US4_20190526_191240.flac	B1 bat call	23955		2922	408	409.9	1.89999999999998							B1 bat call	32641	45121	1	Point count
BP1	2019-05-26	BP1_PC_US4_20190526_191240.flac	B1 bat call	23957		2922	586	597	11							B1 bat call	37441	47500	1	Point count
BP1	2019-05-26	BP1_PC_US4_20190526_191240.flac	B1 bat call	34701		2922	8	39	31							B1 bat call	37840	48027	1	Point count
BP1	2019-05-26	BP1_PC_US4_20190526_191240.flac	B1 bat call	35313		2922	235.5	244.9	9.40000000000001							B1 bat call	38401	61680	1	Point count
BP1	2019-05-26	BP1_PC_US4_20190526_191240.flac	B1 bat call	35314		2922	316.7	320.4	3.69999999999999							B1 bat call	34321	61200	1	Point count
BP1	2019-05-26	BP1_PC_US4_20190526_195226.flac	B1 bat call	23426		2919	39.5	41	1.5							B1 bat call	36238	43949	1	Point count
BP1	2019-05-26	BP1_PC_US4_20190526_195226.flac	B1 bat call	23936		2919	136	140.1	4.09999999999999							B1 bat call	36961	56880	1	Point count
BP1	2019-05-26	BP1_PC_US4_20190526_195226.flac	B1 bat call	23937		2919	124.9	128.7	3.79999999999998	39841	91600	34001	87	10	FE: 39841, CL: 10, CI: 87, S: 91600, E: 34001	B1 bat call	33361	89760	1	Point count
BP1	2019-05-26	BP1_PC_US4_20190526_195226.flac	B1 bat call	33658		2919	200.3	207.4	7.09999999999999							B1 bat call	36905	44893	1	Point count
BP1	2019-05-26	BP1_PC_US4_20190526_195226.flac	B1 bat call	33661		2919	361.4	367.7	6.30000000000001							B1 bat call	35725	40040	1	Point count
BP1	2019-05-26	BP1_PC_US4_20190526_195226.flac	B1 bat call	33663		2919	388.5	394.5	6							B1 bat call	36022	39519	1	Point count
BP1	2019-05-26	BP1_PC_US4_20190526_195226.flac	B1 bat call	33668		2919	496.7	505.2	8.5							B1 bat call	35521	43681	1	Point count
BP1	2019-05-26	BP1_PC_US4_20190526_195226.flac	B1 bat call	33671		2919	602	613	11							B1 bat call	36876	39691	1	Point count
BP1	2019-05-26	BP1_PC_US4_20190526_201140.flac	B1 bat call	23507	404	2916	84	91.7	7.7						ID:404	B1 bat call	31921	67440	1	Point count
BP1	2019-05-26	BP1_PC_US4_20190526_201140.flac	B1 bat call	23508	405	2916	111.5	121.5	10						ID:405	B1 bat call	31921	59280	1	Point count
BP1	2019-05-26	BP1_PC_US4_20190526_201140.flac	B1 bat call	23967		2916	304	315	11							B1 bat call	31960	46632	1	Point count
BP1	2019-05-26	BP1_PC_US4_20190526_201140.flac	B1 bat call	23970	413	2916	357.9	376.2	18.3	37321	92400	31041	87	8	ID:413, FE: 37321, CL: 8, CI: 87, S: 92400, E: 31041	B1 bat call	32881	92640	1	Point count
BP1	2019-05-26	BP1_PC_US4_20190526_201140.flac	B1 bat call	23972	412	2916	327.7	337.3	9.60000000000002						ID:412	B1 bat call	30721	68880	1	Point count
BP1	2019-05-26	BP1_PC_US4_20190526_201140.flac	B1 bat call	23988	411	2916	284.3	293.9	9.59999999999997						ID:411	B1 bat call	31601	67990	1	Point count
BP1	2019-05-26	BP1_PC_US4_20190526_201140.flac	B1 bat call	34730	415	2916	393	407	14						ID:415	B1 bat call	31681	65280	1	Point count
BP1	2019-05-26	BP1_PC_US4_20190526_201140.flac	B1 bat call	34733	416	2916	420.4	426.9	6.5						ID:416	B1 bat call	30241	73920	1	Point count
BP1	2019-05-26	BP1_PC_US4_20190526_201140.flac	B1 bat call	34734	410	2916	234	254	20						ID:410	B1 bat call	32161	68400	1	Point count
BP1	2019-05-26	BP1_PC_US4_20190526_201140.flac	B1 bat call	34739	407	2916	173	191	18	35319	75689	31385	180	10	ID:407, FE: 35319, CL: 10, CI: 180, S: 75689, E: 31385	B1 bat call	32161	61200	1	Point count
BP1	2019-05-26	BP1_PC_US4_20190526_201140.flac	B1 bat call	35058	406	2916	146	168	22						ID:406	B1 bat call	30241	63360	1	Point count
BP1	2019-05-26	BP1_PC_US4_20190526_201140.flac	B1 bat call	35059	408	2916	199.9	224.7	24.8						ID:408	B1 bat call	32161	68560	1	Point count
BP1	2019-05-30	BP1_PC_US4_20190530_185859.flac	B1 bat call	23584		2923	522.1	525	2.89999999999998							B1 bat call	35041	49200	1	Point count
BP1	2019-05-30	BP1_PC_US4_20190530_185859.flac	B1 bat call	23587		2923	230.2	236.9	6.70000000000002							B1 bat call	36266	45746	1	Point count
BP1	2019-05-30	BP1_PC_US4_20190530_185859.flac	B1 bat call	24036		2923	541.9	547.5	5.60000000000002							B1 bat call	35761	62160	1	Point count
BP1	2019-05-30	BP1_PC_US4_20190530_185859.flac	B1 bat call	33680		2923	157	196	39							B1 bat call	36573	43787	1	Point count
BP1	2019-05-30	BP1_PC_US4_20190530_194433.flac	B1 bat call	23611		2918	359	371	12							B1 bat call	36961	57600	1	Point count
BP1	2019-05-30	BP1_PC_US4_20190530_194433.flac	B1 bat call	23628		2918	51.3	59	7.7							B1 bat call	36415	46561	1	Point count
BP1	2019-05-30	BP1_PC_US4_20190530_194433.flac	B1 bat call	23634		2918	309.8	314.7	4.89999999999998							B1 bat call	36241	49200	1	Point count
BP1	2019-05-30	BP1_PC_US4_20190530_194433.flac	B1 bat call	23635		2918	410.3	415.7	5.39999999999998	43435	70933	41283	52	10	FE:43435,CL:10,Cl:52,S:70933,E:41283	B1 bat call	37981	71100	1	Point count
BP1	2019-05-30	BP1_PC_US4_20190530_194433.flac	B1 bat call	23636		2918	433.7	440.1	6.40000000000003							B1 bat call	34921	63720	1	Point count
BP1	2019-05-30	BP1_PC_US4_20190530_194433.flac	B1 bat call	23638		2918	464	474	10							B1 bat call	37144	63252	1	Point count
BP1	2019-05-30	BP1_PC_US4_20190530_194433.flac	B1 bat call	23639		2918	527.8	532.5	4.70000000000005							B1 bat call	35743	58608	1	Point count
BP1	2019-05-30	BP1_PC_US4_20190530_194433.flac	B1 bat call	24049		2918	31.9	36.7	4.8							B1 bat call	31601	45841	1	Point count
BP1	2019-05-30	BP1_PC_US4_20190530_194433.flac	B1 bat call	24050		2918	162.2	168.8	6.60000000000002							B1 bat call	32161	68129	1	Point count
BP1	2019-05-30	BP1_PC_US4_20190530_194433.flac	B1 bat call	24055		2918	593.6	599.5	5.89999999999998							B1 bat call	34081	59520	1	Point count
BP1	2019-05-30	BP1_PC_US4_20190530_194433.flac	B1 bat call	33694		2918	211	232	21							B1 bat call	32026	57881	1	Point count
BP1	2019-05-30	BP1_PC_US4_20190530_194433.flac	B1 bat call	33696		2918	404.5	407.1	2.60000000000002							B1 bat call	39841	56400	1	Point count
BP1	2019-05-30	BP1_PC_US4_20190530_200734.flac	B1 bat call	23675		2926	467.1	474.3	7.19999999999999							B1 bat call	33841	40321	1	Point count
BP1	2019-05-30	BP1_PC_US4_20190530_200734.flac	B1 bat call	24067		2926	59.8	62.9	3.1							B1 bat call	36001	86880	1	Point count
BP1	2019-05-30	BP1_PC_US4_20190530_200734.flac	B1 bat call	33731		2926	10	18	8							B1 bat call	34561	64560	1	Point count
BP1	2019-05-30	BP1_PC_US4_20190530_200734.flac	B1 bat call	33740		2926	329.5	334.7	5.19999999999999							B1 bat call	40081	52320	1	Point count
BP1	2019-05-30	BP1_PC_US4_20190530_200734.flac	B1 bat call	33742		2926	409	432	23							B1 bat call	36241	64560	1	Point count
BP1	2019-05-30	BP1_PC_US4_20190530_200734.flac	B1 bat call	33743		2926	448.1	451.3	3.19999999999999							B1 bat call	39841	51120	1	Point count
BP1	2019-05-30	BP1_PC_US4_20190530_200734.flac	B1 bat call	33751		2926	578	589	11							B1 bat call	35427	40341	1	Point count
BP1	2019-05-30	BP1_PC_US4_20190530_200734.flac	B1 bat call	33752		2926	598.5	604.1	5.60000000000002							B1 bat call	36972	64490	1	Point count
BP2	2019-05-21	BP2_PC_US4_20190521_191603.flac	B1 bat call	23689		2953	138.3	147.7	9.39999999999998							B1 bat call	37970	60894	1	Point count
BP2	2019-05-21	BP2_PC_US4_20190521_191603.flac	B1 bat call	24077		2953	88.5	92.7	4.2							B1 bat call	35911	74400	1	Point count
BP2	2019-05-21	BP2_PC_US4_20190521_191603.flac	B1 bat call	24080		2953	154.4	157.4	3							B1 bat call	32934	72605	1	Point count
BP2	2019-05-21	BP2_PC_US4_20190521_191603.flac	B1 bat call	24082		2953	646	655	9							B1 bat call	31921	73680	1	Point count
BP2	2019-05-21	BP2_PC_US4_20190521_191603.flac	B1 bat call	33798		2953	3	15	12							B1 bat call	39151	48968	1	Point count
BP2	2019-05-21	BP2_PC_US4_20190521_191603.flac	B1 bat call	33799		2953	30.5	37.4	6.9							B1 bat call	32423	46484	1	Point count
BP2	2019-05-21	BP2_PC_US4_20190521_191603.flac	B1 bat call	33801		2953	113.4	115.9	2.5							B1 bat call	38391	46872	1	Point count
BP2	2019-05-21	BP2_PC_US4_20190521_191603.flac	B1 bat call	33802		2953	225.2	230	4.80000000000001							B1 bat call	40976	66643	1	Point count
BP2	2019-05-21	BP2_PC_US4_20190521_191603.flac	B1 bat call	33805		2953	434.8	438.4	3.59999999999997							B1 bat call	33361	69120	1	Point count
BP2	2019-05-21	BP2_PC_US4_20190521_191603.flac	B1 bat call	33806		2953	596.5	603.8	7.29999999999996							B1 bat call	36447	46023	1	Point count
BP2	2019-05-21	BP2_PC_US4_20190521_191603.flac	B1 bat call	34674		2953	54.2	62	7.8							B1 bat call	39121	71520	1	Point count
BP2	2019-05-21	BP2_PC_US4_20190521_191603.flac	B1 bat call	34675		2953	71.1	74.1	3							B1 bat call	36721	72240	1	Point count
BP2	2019-05-21	BP2_PC_US4_20190521_203027.flac	B1 bat call	23806		2957	481.6	484.9	3.29999999999995							B1 bat call	37347	67009	1	Point count
BP1	2019-05-26	BP1_PC_US4_20190526_192810.flac	B1 bat call	23959		2924	158.6	160.5	1.90000000000001							B1 bat call	37201	45841	1	Point count
BP2	2019-05-24	BP2_PC_US4_20190524_194027.flac	B1 bat call	24104		2948	144.4	191	46.6							B1 bat call	37681	46801	1	Point count
BP2	2019-05-24	BP2_PC_US4_20190524_194027.flac	B1 bat call	24116		2948	621	636	15							B1 bat call	31284	47522	1	Point count
BP2	2019-05-24	BP2_PC_US4_20190524_194027.flac	B1 bat call	34865		2948	11	24	13							B1 bat call	38161	56400	1	Point count
BP2	2019-05-24	BP2_PC_US4_20190524_194027.flac	B1 bat call	34869		2948	37.3	38.9	1.6							B1 bat call	37441	46321	1	Point count
BP2	2019-05-24	BP2_PC_US4_20190524_194027.flac	B1 bat call	34870		2948	44.6	49.6	5							B1 bat call	32161	79680	1	Point count
BP2	2019-05-24	BP2_PC_US4_20190524_194027.flac	B1 bat call	34872		2948	73.3	75.5	2.2							B1 bat call	37681	46801	1	Point count
BP2	2019-05-24	BP2_PC_US4_20190524_194027.flac	B1 bat call	34876		2948	124.5	133.1	8.59999999999999							B1 bat call	38641	64560	1	Point count
BP2	2019-05-24	BP2_PC_US4_20190524_194027.flac	B1 bat call	34878		2948	210.5	213.1	2.59999999999999							B1 bat call	31201	43201	1	Point count
BP2	2019-05-24	BP2_PC_US4_20190524_194027.flac	B1 bat call	34880		2948	254.1	255.9	1.80000000000001							B1 bat call	33996	63681	1	Point count
BP2	2019-05-24	BP2_PC_US4_20190524_194027.flac	B1 bat call	34882		2948	275.9	285.6	9.70000000000005							B1 bat call	37587	72539	1	Point count
BP2	2019-05-24	BP2_PC_US4_20190524_194027.flac	B1 bat call	34886		2948	91.5	97.4	5.90000000000001							B1 bat call	36001	46561	1	Point count
BP2	2019-05-31	BP2_PC_US4_20190531_200314.flac	B1 bat call	24482		2958	236	249	13							B1 bat call	34561	57360	1	Point count
BP2	2019-05-31	BP2_PC_US4_20190531_200314.flac	B1 bat call	24484		2958	288	312	24							B1 bat call	36481	45121	1	Point count
BP2	2019-05-31	BP2_PC_US4_20190531_200314.flac	B1 bat call	24488		2958	417	424.6	7.60000000000002							B1 bat call	37441	44881	1	Point count
BP2	2019-05-31	BP2_PC_US4_20190531_200314.flac	B1 bat call	24492		2958	333.7	338.5	4.80000000000001							B1 bat call	30481	43921	1	Point count
BP2	2019-05-31	BP2_PC_US4_20190531_200314.flac	B1 bat call	34967	634	2958	348.7	354.9	6.19999999999999						ID:634	B1 bat call	30961	71040	1	Point count
BP2	2019-05-31	BP2_PC_US4_20190531_200314.flac	B1 bat call	34972		2958	597	620	23	42645	64895	40499	119	9	FE: 42645, CL: 9, CI: 119, S: 64895, E: 40499	B1 bat call	35041	80160	1	Point count
BP2	2019-05-31	BP2_PC_US4_20190531_200314.flac	B1 bat call	34974		2958	627.4	632	4.60000000000002							B1 bat call	36961	47761	1	Point count
BP3	2019-05-25	BP3_PC_US4_20190525_193601.flac	B1 bat call	24610		2985	403.8	408.4	4.59999999999997							B1 bat call	35281	62160	1	Point count
BP2	2019-05-24	BP2_PC_US4_20190524_192527.flac	B1 bat call	24714		2950	310	328	18							B1 bat call	38641	44881	1	Point count
BP2	2019-05-24	BP2_PC_US4_20190524_192527.flac	B1 bat call	24720		2950	396	405	9							B1 bat call	32161	41381	1	Point count
BP2	2019-05-24	BP2_PC_US4_20190524_192527.flac	B1 bat call	24721		2950	386.5	396.5	10							B1 bat call	37921	47041	1	Point count
BP2	2019-05-24	BP2_PC_US4_20190524_192527.flac	B1 bat call	24722		2950	377.1	380.2	3.09999999999997							B1 bat call	32401	39841	1	Point count
BP2	2019-05-24	BP2_PC_US4_20190524_192527.flac	B1 bat call	25796		2950	367.5	374	6.5	54344	92328	41736	128	9	FE: 54344, CL: 9, CI: 128, S: 92328, E: 41736	B1 bat call	38401	92880	1	Point count
BP2	2019-05-24	BP2_PC_US4_20190524_192527.flac	B1 bat call	25797		2950	352.2	357.6	5.40000000000003							B1 bat call	37681	47761	1	Point count
BP2	2019-05-24	BP2_PC_US4_20190524_192527.flac	B1 bat call	25803		2950	561.4	569.9	8.5							B1 bat call	36241	46801	1	Point count
BP2	2019-05-24	BP2_PC_US4_20190524_192527.flac	B1 bat call	29573		2950	535	549	14							B1 bat call	31921	48001	1	Point count
BP2	2019-05-24	BP2_PC_US4_20190524_192527.flac	B1 bat call	34814		2950	101.8	106.3	4.5							B1 bat call	37921	45361	1	Point count
BP2	2019-05-24	BP2_PC_US4_20190524_192527.flac	B1 bat call	34819		2950	167	174.5	7.5							B1 bat call	37921	56400	1	Point count
BP2	2019-05-24	BP2_PC_US4_20190524_192527.flac	B1 bat call	34822		2950	182	195	13							B1 bat call	37681	45841	1	Point count
BP2	2019-05-24	BP2_PC_US4_20190524_192527.flac	B1 bat call	34823		2950	192.8	199.8	7							B1 bat call	31921	44641	1	Point count
BP2	2019-05-24	BP2_PC_US4_20190524_192527.flac	B1 bat call	34827		2950	234.9	239.1	4.19999999999999							B1 bat call	36961	53040	1	Point count
BP2	2019-05-24	BP2_PC_US4_20190524_192527.flac	B1 bat call	34830		2950	264.8	270.6	5.80000000000001							B1 bat call	36389	61287	1	Point count
BP2	2019-05-24	BP2_PC_US4_20190524_192527.flac	B1 bat call	34831		2950	264.8	270.6	5.80000000000001							B1 bat call	36389	61287	1	Point count
BP2	2019-05-24	BP2_PC_US4_20190524_192527.flac	B1 bat call	34838		2950	358.4	362.4	4							B1 bat call	38925	70778	1	Point count
BP2	2019-05-24	BP2_PC_US4_20190524_192527.flac	B1 bat call	34839		2950	280.6	286.9	6.29999999999996							B1 bat call	37201	80400	1	Point count
BP2	2019-05-24	BP2_PC_US4_20190524_192527.flac	B1 bat call	34846		2950	477.9	481.4	3.5							B1 bat call	39361	49680	1	Point count
BP2	2019-05-24	BP2_PC_US4_20190524_192527.flac	B1 bat call	34847		2950	501.1	509.4	8.29999999999996							B1 bat call	39121	62880	1	Point count
BP2	2019-05-24	BP2_PC_US4_20190524_192527.flac	B1 bat call	34849		2950	1	48	47							B1 bat call	32401	60720	1	Point count
BP2	2019-05-24	BP2_PC_US4_20190524_192527.flac	B1 bat call	34850		2950	49.3	57.5	8.2							B1 bat call	37681	62880	1	Point count
BP2	2019-05-24	BP2_PC_US4_20190524_192527.flac	B1 bat call	34852		2950	92.3	98.2	5.90000000000001							B1 bat call	33349	46211	1	Point count
BP2	2019-05-24	BP2_PC_US4_20190524_192527.flac	B1 bat call	34853		2950	119	140	21							B1 bat call	32158	59789	1	Point count
BP2	2019-05-24	BP2_PC_US4_20190524_192527.flac	B1 bat call	34855		2950	244.4	250.5	6.09999999999999							B1 bat call	38351	51928	1	Point count
BP2	2019-05-24	BP2_PC_US4_20190524_192527.flac	B1 bat call	34856		2950	409	422	13							B1 bat call	37398	48593	1	Point count
BP2	2019-05-24	BP2_PC_US4_20190524_192527.flac	B1 bat call	34857		2950	435.3	440.5	5.19999999999999							B1 bat call	38589	64791	1	Point count
BP2	2019-05-24	BP2_PC_US4_20190524_192527.flac	B1 bat call	34859		2950	448	471	23							B1 bat call	37441	64560	1	Point count
BP2	2019-05-24	BP2_PC_US4_20190524_192527.flac	B1 bat call	34860		2950	492.2	497.1	4.90000000000003							B1 bat call	37921	55440	1	Point count
BP2	2019-05-24	BP2_PC_US4_20190524_192527.flac	B1 bat call	34861		2950	516.2	518.7	2.5							B1 bat call	37681	67680	1	Point count
BP2	2019-05-24	BP2_PC_US4_20190524_192527.flac	B1 bat call	34863		2950	580	619	39							B1 bat call	35761	65040	1	Point count
BP2	2019-05-24	BP2_PC_US4_20190524_192527.flac	B1 bat call	34864		2950	628.9	637	8.10000000000002							B1 bat call	39601	68160	1	Point count
BP1	2019-05-25	BP1_AR_US1_20190525_180500.flac	B1 bat call	24781		2884	1057	1067	10							B1 bat call	35521	67200	1	Ultrasound recording
BP1	2019-05-25	BP1_AR_US1_20190525_180500.flac	B1 bat call	24785		2884	1222.6	1227.2	4.60000000000014							B1 bat call	36241	57840	1	Ultrasound recording
BP1	2019-05-25	BP1_AR_US1_20190525_180500.flac	B1 bat call	24786		2884	1239.1	1242	2.90000000000009							B1 bat call	36721	54000	1	Ultrasound recording
BP1	2019-05-25	BP1_AR_US1_20190525_180500.flac	B1 bat call	24787		2884	1265.2	1269.1	3.89999999999986							B1 bat call	36721	60000	1	Ultrasound recording
BP1	2019-05-25	BP1_AR_US1_20190525_180500.flac	B1 bat call	24788		2884	1291.2	1295.1	3.89999999999986							B1 bat call	36721	59280	1	Ultrasound recording
BP1	2019-05-25	BP1_AR_US1_20190525_180500.flac	B1 bat call	24789		2884	1302.3	1308.9	6.60000000000014							B1 bat call	34081	44641	1	Ultrasound recording
BP1	2019-05-25	BP1_AR_US1_20190525_180500.flac	B1 bat call	24790		2884	1323	1327.3	4.29999999999995							B1 bat call	35041	40321	1	Ultrasound recording
BP1	2019-05-25	BP1_AR_US1_20190525_180500.flac	B1 bat call	24792		2884	1567.9	1572.7	4.79999999999996							B1 bat call	31441	56640	1	Ultrasound recording
BP1	2019-05-25	BP1_AR_US1_20190525_180500.flac	B1 bat call	24797		2884	1688.8	1695.6	6.79999999999996							B1 bat call	37841	57120	1	Ultrasound recording
BP1	2019-05-25	BP1_AR_US1_20190525_180500.flac	B1 bat call	24799		2884	1742	1755	13							B1 bat call	37441	67920	1	Ultrasound recording
BP1	2019-05-25	BP1_AR_US1_20190525_180500.flac	B1 bat call	24808		2884	2141.6	2145	3.40000000000009							B1 bat call	35041	69120	1	Ultrasound recording
BP1	2019-05-25	BP1_AR_US1_20190525_180500.flac	B1 bat call	24810		2884	2172.6	2177.1	4.5							B1 bat call	39841	63120	1	Ultrasound recording
BP1	2019-05-25	BP1_AR_US1_20190525_180500.flac	B1 bat call	24813		2884	2193.4	2197.5	4.09999999999991							B1 bat call	38641	56160	1	Ultrasound recording
BP1	2019-05-25	BP1_AR_US1_20190525_180500.flac	B1 bat call	24887		2884	2401.4	2412	10.5999999999999							B1 bat call	29521	38641	1	Ultrasound recording
BP1	2019-05-25	BP1_AR_US1_20190525_180500.flac	B1 bat call	24888		2884	2419.6	2424.4	4.80000000000018							B1 bat call	31681	50880	1	Ultrasound recording
BP1	2019-05-25	BP1_AR_US1_20190525_180500.flac	B1 bat call	24893		2884	2505.9	2511.7	5.79999999999973							B1 bat call	36241	61680	1	Ultrasound recording
BP1	2019-05-25	BP1_AR_US1_20190525_180500.flac	B1 bat call	24895		2884	2562.8	2565.8	3							B1 bat call	37921	58560	1	Ultrasound recording
BP1	2019-05-25	BP1_AR_US1_20190525_180500.flac	B1 bat call	24899		2884	2671.5	2676.5	5							B1 bat call	32161	51840	1	Ultrasound recording
BP1	2019-05-25	BP1_AR_US1_20190525_180500.flac	B1 bat call	24900		2884	2776	2788	12							B1 bat call	31441	43681	1	Ultrasound recording
BP1	2019-05-25	BP1_AR_US1_20190525_180500.flac	B1 bat call	24901		2884	832.5	838.5	6	39138	50701	36925	47	37	FE: 39138, CL: 37, CI: 47, S: 50701, E: 36925	B1 bat call	34388	68775	1	Ultrasound recording
BP1	2019-05-25	BP1_AR_US1_20190525_180500.flac	B1 bat call	24910		2884	1867.9	1872.6	4.69999999999982							B1 bat call	37441	74880	1	Ultrasound recording
BP1	2019-05-25	BP1_AR_US1_20190525_180500.flac	B1 bat call	24914		2884	1936.6	1941.2	4.60000000000014							B1 bat call	37160	57168	1	Ultrasound recording
BP1	2019-05-25	BP1_AR_US1_20190525_180500.flac	B1 bat call	24922		2884	2395.8	2406.5	10.6999999999998							B1 bat call	38641	65280	1	Ultrasound recording
BP1	2019-05-25	BP1_AR_US1_20190525_180500.flac	B1 bat call	33206		2884	964	983	19							B1 bat call	36961	58320	1	Ultrasound recording
BP1	2019-05-25	BP1_AR_US1_20190525_180500.flac	B1 bat call	33208		2884	1806.9	1815.8	8.89999999999986							B1 bat call	35736	45502	1	Ultrasound recording
BP1	2019-05-25	BP1_AR_US1_20190525_180500.flac	B1 bat call	33212		2884	2006.5	2011.4	4.90000000000009							B1 bat call	36241	58080	1	Ultrasound recording
BP1	2019-05-25	BP1_AR_US1_20190525_180500.flac	B1 bat call	33215		2884	2075.5	2080.9	5.40000000000009							B1 bat call	37441	55200	1	Ultrasound recording
BP1	2019-05-25	BP1_AR_US1_20190525_180500.flac	B1 bat call	33221		2884	2179.7	2187.1	7.40000000000009							B1 bat call	30481	39601	1	Ultrasound recording
BP1	2019-05-25	BP1_AR_US1_20190525_180500.flac	B1 bat call	33222		2884	2196	2225	29							B1 bat call	29761	46561	1	Ultrasound recording
BP1	2019-05-25	BP1_AR_US1_20190525_180500.flac	B1 bat call	33228		2884	2448.7	2456.8	8.10000000000036							B1 bat call	31681	71520	1	Ultrasound recording
BP1	2019-05-25	BP1_AR_US1_20190525_180500.flac	B1 bat call	33230		2884	2611.1	2614	2.90000000000009							B1 bat call	39164	70446	1	Ultrasound recording
BP1	2019-05-25	BP1_AR_US1_20190525_180500.flac	B1 bat call	33566		2884	1792.3	1793.4	1.10000000000014							B1 bat call	39065	59074	1	Ultrasound recording
BP1	2019-05-25	BP1_AR_US1_20190525_180500.flac	B1 bat call	33569		2884	2038.6	2042	3.40000000000009							B1 bat call	32161	42001	1	Ultrasound recording
BP1	2019-05-25	BP1_AR_US1_20190525_180500.flac	B1 bat call	33570		2884	2279	2289	10							B1 bat call	34987	57902	1	Ultrasound recording
BP1	2019-05-25	BP1_AR_US1_20190525_193915.flac	B1 bat call	25080		2886	15	29	14							B1 bat call	33927	39764	1	Ultrasound recording
BP1	2019-05-25	BP1_AR_US1_20190525_193915.flac	B1 bat call	25097		2886	302.7	304.5	1.80000000000001							B1 bat call	36150	50993	1	Ultrasound recording
BP1	2019-05-25	BP1_AR_US1_20190525_193915.flac	B1 bat call	25099		2886	336.1	344	7.89999999999998							B1 bat call	34474	46205	1	Ultrasound recording
BP1	2019-05-25	BP1_AR_US1_20190525_193915.flac	B1 bat call	25113		2886	503	517	14							B1 bat call	39361	57120	1	Ultrasound recording
BP1	2019-05-25	BP1_AR_US1_20190525_193915.flac	B1 bat call	25128		2886	623.8	629.4	5.60000000000002							B1 bat call	32072	46692	1	Ultrasound recording
BP1	2019-05-25	BP1_AR_US1_20190525_193915.flac	B1 bat call	25129		2886	617.6	621.6	4							B1 bat call	34430	39618	1	Ultrasound recording
BP1	2019-05-25	BP1_AR_US1_20190525_193915.flac	B1 bat call	25131		2886	617.6	621.6	4							B1 bat call	34430	39618	1	Ultrasound recording
BP1	2019-05-25	BP1_AR_US1_20190525_193915.flac	B1 bat call	25183		2886	1742	1756	14							B1 bat call	31841	46444	1	Ultrasound recording
BP1	2019-05-25	BP1_AR_US1_20190525_193915.flac	B1 bat call	34677		2886	275	286	11							B1 bat call	34030	51638	1	Ultrasound recording
BP1	2019-05-25	BP1_AR_US1_20190525_193915.flac	B1 bat call	35292		2886	2477.4	2481.8	4.40000000000009							B1 bat call	36481	54000	1	Ultrasound recording
BP2	2019-05-24	BP2_PC_US4_20190524_190710.flac	B1 bat call	25773		2949	510	524	14							B1 bat call	37253	46805	1	Point count
BP2	2019-05-24	BP2_PC_US4_20190524_190710.flac	B1 bat call	34607		2949	0	18	18	56760	82960	38881	91	11	FE: 56760, CL: 11, CI: 91, S: 82960, E: 38881	B1 bat call	37441	93120	1	Point count
BP2	2019-05-24	BP2_PC_US4_20190524_190710.flac	B1 bat call	34610		2949	22.1	31.3	9.2							B1 bat call	36721	58320	1	Point count
BP2	2019-05-24	BP2_PC_US4_20190524_190710.flac	B1 bat call	34614		2949	41.1	48.7	7.6							B1 bat call	37408	70366	1	Point count
BP2	2019-05-24	BP2_PC_US4_20190524_190710.flac	B1 bat call	34616		2949	82	107	25							B1 bat call	37586	77566	1	Point count
BP2	2019-05-24	BP2_PC_US4_20190524_190710.flac	B1 bat call	34617		2949	53	64	11							B1 bat call	36241	50160	1	Point count
BP2	2019-05-24	BP2_PC_US4_20190524_190710.flac	B1 bat call	34618		2949	66.2	73.8	7.59999999999999							B1 bat call	30130	44688	1	Point count
BP2	2019-05-24	BP2_PC_US4_20190524_190710.flac	B1 bat call	34621		2949	111	147	36							B1 bat call	33121	58800	1	Point count
BP2	2019-05-24	BP2_PC_US4_20190524_190710.flac	B1 bat call	34628		2949	234.2	236.9	2.70000000000002							B1 bat call	39601	63600	1	Point count
BP2	2019-05-24	BP2_PC_US4_20190524_190710.flac	B1 bat call	34629		2949	240.3	244.1	3.79999999999998							B1 bat call	38641	56880	1	Point count
BP2	2019-05-24	BP2_PC_US4_20190524_190710.flac	B1 bat call	34631		2949	252	264	12							B1 bat call	38161	49680	1	Point count
BP2	2019-05-24	BP2_PC_US4_20190524_190710.flac	B1 bat call	34632		2949	247	259	12							B1 bat call	29521	39601	1	Point count
BP2	2019-05-24	BP2_PC_US4_20190524_190710.flac	B1 bat call	34634		2949	268.7	277.6	8.90000000000003							B1 bat call	35761	68400	1	Point count
BP2	2019-05-24	BP2_PC_US4_20190524_190710.flac	B1 bat call	34635		2949	281.2	285.5	4.30000000000001							B1 bat call	32641	40561	1	Point count
BP2	2019-05-24	BP2_PC_US4_20190524_190710.flac	B1 bat call	34638		2949	291.9	300.1	8.20000000000005							B1 bat call	38881	59280	1	Point count
BP2	2019-05-24	BP2_PC_US4_20190524_190710.flac	B1 bat call	34641		2949	307.3	308.9	1.59999999999997							B1 bat call	39361	56400	1	Point count
BP2	2019-05-24	BP2_PC_US4_20190524_190710.flac	B1 bat call	34644		2949	317	337	20							B1 bat call	35041	47041	1	Point count
BP2	2019-05-24	BP2_PC_US4_20190524_190710.flac	B1 bat call	34646		2949	330	350	20							B1 bat call	40801	68400	1	Point count
BP2	2019-05-24	BP2_PC_US4_20190524_190710.flac	B1 bat call	34647		2949	350	360	10							B1 bat call	38161	65520	1	Point count
BP2	2019-05-24	BP2_PC_US4_20190524_190710.flac	B1 bat call	34650		2949	360.7	362.1	1.40000000000003							B1 bat call	39841	53520	1	Point count
BP2	2019-05-24	BP2_PC_US4_20190524_190710.flac	B1 bat call	34651		2949	374	390	16							B1 bat call	37586	66793	1	Point count
BP2	2019-05-24	BP2_PC_US4_20190524_190710.flac	B1 bat call	34652		2949	402	413	11							B1 bat call	36629	62963	1	Point count
BP2	2019-05-24	BP2_PC_US4_20190524_190710.flac	B1 bat call	34655		2949	416	468	52							B1 bat call	37441	67440	1	Point count
BP2	2019-05-24	BP2_PC_US4_20190524_190710.flac	B1 bat call	34656		2949	471.4	479.9	8.5							B1 bat call	38401	45601	1	Point count
BP2	2019-05-24	BP2_PC_US4_20190524_190710.flac	B1 bat call	34658		2949	492.7	495.6	2.90000000000003							B1 bat call	38641	47761	1	Point count
BP2	2019-05-24	BP2_PC_US4_20190524_190710.flac	B1 bat call	34660		2949	530.2	531.8	1.59999999999991							B1 bat call	38161	48480	1	Point count
BP2	2019-05-24	BP2_PC_US4_20190524_190710.flac	B1 bat call	34664		2949	545	557	12							B1 bat call	36481	56160	1	Point count
BP2	2019-05-24	BP2_PC_US4_20190524_190710.flac	B1 bat call	34665		2949	562.3	572.1	9.80000000000007							B1 bat call	36721	58560	1	Point count
BP2	2019-05-24	BP2_PC_US4_20190524_190710.flac	B1 bat call	34667		2949	149	163	14							B1 bat call	39601	46321	1	Point count
BP2	2019-05-24	BP2_PC_US4_20190524_190710.flac	B1 bat call	34668		2949	173	221	48							B1 bat call	39121	52080	1	Point count
BP1	2019-05-28	BP1_AR_US1_20190528_202743.flac	B1 bat call	26018		2902	2077.2	2082.6	5.40000000000009							B1 bat call	35281	51600	1	Ultrasound recording
BP1	2019-05-28	BP1_AR_US1_20190528_202743.flac	B1 bat call	26020		2902	2116.4	2123	6.59999999999991							B1 bat call	36241	56640	1	Ultrasound recording
BP1	2019-05-28	BP1_AR_US1_20190528_202743.flac	B1 bat call	34054		2902	19	31	12							B1 bat call	34966	54892	1	Ultrasound recording
BP1	2019-05-28	BP1_AR_US1_20190528_202743.flac	B1 bat call	34073		2902	378	391	13							B1 bat call	35826	44128	1	Ultrasound recording
BP1	2019-05-28	BP1_AR_US1_20190528_202743.flac	B1 bat call	34323		2902	1502.1	1508.7	6.60000000000014							B1 bat call	35432	56021	1	Ultrasound recording
BP1	2019-05-28	BP1_AR_US1_20190528_202743.flac	B1 bat call	34326		2902	1906	1911	5							B1 bat call	36064	48003	1	Ultrasound recording
BP1	2019-05-28	BP1_AR_US1_20190528_202743.flac	B1 bat call	34329		2902	1983.4	1991.8	8.39999999999986							B1 bat call	35704	55331	1	Ultrasound recording
BP1	2019-05-28	BP1_AR_US1_20190528_202743.flac	B1 bat call	34330		2902	2052.7	2059.6	6.90000000000009							B1 bat call	35425	47016	1	Ultrasound recording
BP1	2019-05-28	BP1_AR_US1_20190528_202743.flac	B1 bat call	34333		2902	2241.5	2245.6	4.09999999999991							B1 bat call	37377	56394	1	Ultrasound recording
BP1	2019-05-28	BP1_AR_US1_20190528_202743.flac	B1 bat call	34336		2902	2225.7	2228.8	3.10000000000036							B1 bat call	36145	45631	1	Ultrasound recording
BP1	2019-05-28	BP1_AR_US1_20190528_202743.flac	B1 bat call	34339		2902	2292.5	2294.7	2.19999999999982							B1 bat call	37882	56927	1	Ultrasound recording
BP2	2019-05-23	BP2_AR_US1_20190523_185234.flac	B1 bat call	26250		2933	141.6	153.9	12.3							B1 bat call	32401	55240	1	Ultrasound recording
BP2	2019-05-23	BP2_AR_US1_20190523_185234.flac	B1 bat call	26260		2933	234	244.4	10.4	54360	88000	41201	57	18	FE: 54360, CL: 18, CI: 57, S: 88000, E: 41201	B1 bat call	35921	93120	1	Ultrasound recording
BP2	2019-05-23	BP2_AR_US1_20190523_185234.flac	B1 bat call	26267		2933	320	403	83							B1 bat call	29281	59040	2	Ultrasound recording
BP2	2019-05-23	BP2_AR_US1_20190523_185234.flac	B1 bat call	26269		2933	443	563	120							B1 bat call	31201	59040	1	Ultrasound recording
BP2	2019-05-23	BP2_AR_US1_20190523_185234.flac	B1 bat call	26287		2933	789	826.5	37.5							B1 bat call	30567	58745	1	Ultrasound recording
BP2	2019-05-23	BP2_AR_US1_20190523_185234.flac	B1 bat call	26289		2933	838.4	874	35.6							B1 bat call	30328	60596	2	Ultrasound recording
BP2	2019-05-23	BP2_AR_US1_20190523_185234.flac	B1 bat call	26312		2933	1272	1299	27							B1 bat call	35281	67920	1	Ultrasound recording
BP2	2019-05-23	BP2_AR_US1_20190523_185234.flac	B1 bat call	26313		2933	1310	1323	13							B1 bat call	35041	46081	1	Ultrasound recording
BP2	2019-05-23	BP2_AR_US1_20190523_185234.flac	B1 bat call	26524		2933	257.8	262.2	4.39999999999998							B1 bat call	37187	49921	1	Ultrasound recording
BP2	2019-05-23	BP2_AR_US1_20190523_185234.flac	B1 bat call	34959		2933	298	308	10							B1 bat call	37317	48408	1	Ultrasound recording
BP2	2019-05-23	BP2_AR_US1_20190523_185234.flac	B1 bat call	34963		2933	167.6	169.4	1.80000000000001							B1 bat call	41514	52451	1	Ultrasound recording
BP2	2019-05-23	BP2_AR_US1_20190523_185234.flac	B1 bat call	34977		2933	2656	2697	41							B1 bat call	30500	42184	1	Ultrasound recording
BP2	2019-05-26	BP2_AR_US1_20190526_193918.flac	B1 bat call	26419		2940	33	204	171							B1 bat call	32559	60781	1	Ultrasound recording
BP2	2019-05-26	BP2_AR_US1_20190526_193918.flac	B1 bat call	26433		2940	917	988	71							B1 bat call	37921	66480	1	Ultrasound recording
BP2	2019-05-26	BP2_AR_US1_20190526_193918.flac	B1 bat call	26461		2940	1610	1744	134							B1 bat call	35041	60500	1	Ultrasound recording
BP2	2019-05-26	BP2_AR_US1_20190526_193918.flac	B1 bat call	26474		2940	1842.8	1847.5	4.70000000000005							B1 bat call	37441	50880	1	Ultrasound recording
BP2	2019-05-26	BP2_AR_US1_20190526_193918.flac	B1 bat call	26475		2940	1955.2	1961.7	6.5							B1 bat call	35521	50640	1	Ultrasound recording
BP2	2019-05-26	BP2_AR_US1_20190526_193918.flac	B1 bat call	26476		2940	2031.9	2036.2	4.29999999999995							B1 bat call	37201	51840	1	Ultrasound recording
BP2	2019-05-26	BP2_AR_US1_20190526_193918.flac	B1 bat call	26478		2940	2076	2083.9	7.90000000000009							B1 bat call	37441	45361	1	Ultrasound recording
BP2	2019-05-26	BP2_AR_US1_20190526_193918.flac	B1 bat call	26480		2940	2127	2158.5	31.5							B1 bat call	35521	60840	1	Ultrasound recording
BP2	2019-05-26	BP2_AR_US1_20190526_193918.flac	B1 bat call	26482		2940	2217	2231	14							B1 bat call	28481	50160	1	Ultrasound recording
BP2	2019-05-26	BP2_AR_US1_20190526_193918.flac	B1 bat call	26488		2940	2412	2427	15							B1 bat call	31681	39121	1	Ultrasound recording
BP2	2019-05-26	BP2_AR_US1_20190526_193918.flac	B1 bat call	26491		2940	2749	2766	17							B1 bat call	35041	56640	1	Ultrasound recording
BP2	2019-05-26	BP2_AR_US1_20190526_193918.flac	B1 bat call	26492		2940	2782	2796	14							B1 bat call	37441	49440	1	Ultrasound recording
BP2	2019-05-26	BP2_AR_US1_20190526_193918.flac	B1 bat call	35053		2940	1548	1594	46							B1 bat call	36874	51101	1	Ultrasound recording
BP2	2019-05-26	BP2_AR_US1_20190526_193918.flac	B1 bat call	35054		2940	1484	1522	38							B1 bat call	36327	53655	1	Ultrasound recording
BP2	2019-05-26	BP2_AR_US1_20190526_193918.flac	B1 bat call	35057		2940	2279	2301	22							B1 bat call	37894	48186	1	Ultrasound recording
BP2	2019-05-23	BP2_AR_US1_20190523_180500.flac	B1 bat call	26503		2931	1484.1	1488.3	4.20000000000005							B1 bat call	31602	50466	1	Ultrasound recording
BP2	2019-05-23	BP2_AR_US1_20190523_180500.flac	B1 bat call	26504		2931	1606.9	1614.4	7.5							B1 bat call	31366	49523	1	Ultrasound recording
BP2	2019-05-23	BP2_AR_US1_20190523_180500.flac	B1 bat call	26511		2931	2075.6	2085.5	9.90000000000009							B1 bat call	35761	68880	1	Ultrasound recording
BP2	2019-05-23	BP2_AR_US1_20190523_180500.flac	B1 bat call	26512		2931	2129.2	2136.4	7.20000000000027							B1 bat call	37441	47761	1	Ultrasound recording
BP2	2019-05-23	BP2_AR_US1_20190523_180500.flac	B1 bat call	26523		2931	1788.9	1796	7.09999999999991							B1 bat call	31285	68299	1	Ultrasound recording
BP2	2019-05-23	BP2_AR_US1_20190523_194012.flac	B1 bat call	26561		2935	1828	1857	29							B1 bat call	31921	51840	1	Ultrasound recording
BP2	2019-05-23	BP2_AR_US1_20190523_194012.flac	B1 bat call	26564		2935	2215	2226	11							B1 bat call	33121	56640	1	Ultrasound recording
BP2	2019-05-23	BP2_AR_US1_20190523_194012.flac	B1 bat call	26568		2935	2370	2381	11							B1 bat call	35761	56640	1	Ultrasound recording
BP2	2019-05-23	BP2_AR_US1_20190523_194012.flac	B1 bat call	26573		2935	2644	2655.9	11.9000000000001							B1 bat call	35041	45361	1	Ultrasound recording
BP2	2019-05-23	BP2_AR_US1_20190523_194012.flac	B1 bat call	34994		2935	603.3	612.9	9.60000000000002							B1 bat call	40086	54188	1	Ultrasound recording
BP2	2019-05-23	BP2_AR_US1_20190523_194012.flac	B1 bat call	34999		2935	1302.2	1307	4.79999999999996							B1 bat call	35506	46713	1	Ultrasound recording
BP2	2019-05-23	BP2_AR_US1_20190523_194012.flac	B1 bat call	35003		2935	1644	1655	11							B1 bat call	32702	46495	1	Ultrasound recording
BP2	2019-05-23	BP2_AR_US1_20190523_194012.flac	B1 bat call	35324		2935	2576	2589	13							B1 bat call	36236	49561	1	Ultrasound recording
BP2	2019-05-23	BP2_AR_US1_20190523_211528.flac	B1 bat call	26652		2934	171.8	175.2	3.39999999999998							B1 bat call	37441	68880	1	Ultrasound recording
BP2	2019-05-23	BP2_AR_US1_20190523_211528.flac	B1 bat call	26653		2934	189	204	15							B1 bat call	36481	56640	1	Ultrasound recording
BP2	2019-05-23	BP2_AR_US1_20190523_211528.flac	B1 bat call	26666		2934	1289	1358.3	69.3							B1 bat call	32161	47281	1	Ultrasound recording
BP2	2019-05-23	BP2_AR_US1_20190523_211528.flac	B1 bat call	26670		2934	1523.5	1539	15.5							B1 bat call	32401	58000	1	Ultrasound recording
BP2	2019-05-23	BP2_AR_US1_20190523_211528.flac	B1 bat call	26703		2934	1494.3	1501.1	6.79999999999996							B1 bat call	37441	69360	1	Ultrasound recording
BP2	2019-05-23	BP2_AR_US1_20190523_211528.flac	B1 bat call	26709		2934	1618	1651.5	33.5							B1 bat call	31441	51120	1	Ultrasound recording
BP2	2019-05-23	BP2_AR_US1_20190523_211528.flac	B1 bat call	26760		2934	2689.7	2698	8.30000000000018							B1 bat call	32559	49317	1	Ultrasound recording
BP2	2019-05-23	BP2_AR_US1_20190523_211528.flac	B1 bat call	26762		2934	1962.4	1970.7	8.29999999999996							B1 bat call	32401	57360	1	Ultrasound recording
BP2	2019-05-23	BP2_AR_US1_20190523_211528.flac	B1 bat call	26767		2934	2181.9	2189.5	7.59999999999991							B1 bat call	37201	50880	1	Ultrasound recording
BP2	2019-05-23	BP2_AR_US1_20190523_211528.flac	B1 bat call	26788		2934	778.2	786.9	8.69999999999993							B1 bat call	36961	45601	1	Ultrasound recording
BP2	2019-05-23	BP2_AR_US1_20190523_211528.flac	B1 bat call	26793		2934	1186.2	1202	15.8							B1 bat call	35192	60808	1	Ultrasound recording
BP2	2019-05-23	BP2_AR_US1_20190523_211528.flac	B1 bat call	26794		2934	1224	1235.8	11.8							B1 bat call	30404	46923	1	Ultrasound recording
BP2	2019-05-23	BP2_AR_US1_20190523_211528.flac	B1 bat call	26808		2934	1792	1810	18							B1 bat call	31681	50160	1	Ultrasound recording
BP2	2019-05-23	BP2_AR_US1_20190523_211528.flac	B1 bat call	26816		2934	2647.6	2657.2	9.59999999999991							B1 bat call	36241	46561	1	Ultrasound recording
BP2	2019-05-23	BP2_AR_US1_20190523_211528.flac	B1 bat call	35007		2934	1679.8	1684.6	4.79999999999996							B1 bat call	32243	40892	1	Ultrasound recording
BP2	2019-05-23	BP2_AR_US1_20190523_211528.flac	B1 bat call	35035		2934	397	417	20							B1 bat call	39171	65798	1	Ultrasound recording
BP2	2019-05-23	BP2_AR_US1_20190523_211528.flac	B1 bat call	35038		2934	602	617	15							B1 bat call	36825	45974	1	Ultrasound recording
BP2	2019-05-26	BP2_AR_US1_20190526_202628.flac	B1 bat call	26964		2938	362	374	12							B1 bat call	36241	59520	1	Ultrasound recording
BP2	2019-05-26	BP2_AR_US1_20190526_202628.flac	B1 bat call	27008		2938	1674.6	1684	9.40000000000009							B1 bat call	35708	67858	1	Ultrasound recording
BP2	2019-05-26	BP2_AR_US1_20190526_202628.flac	B1 bat call	33758		2938	1606	1616	10							B1 bat call	36721	51120	1	Ultrasound recording
BP2	2019-05-26	BP2_AR_US1_20190526_202628.flac	B1 bat call	33759		2938	1701.9	1707.7	5.79999999999996							B1 bat call	36001	63600	1	Ultrasound recording
BP2	2019-05-26	BP2_AR_US1_20190526_202628.flac	B1 bat call	33760		2938	1892	1903	11							B1 bat call	36961	43921	1	Ultrasound recording
BP2	2019-05-26	BP2_AR_US1_20190526_202628.flac	B1 bat call	33765		2938	2352.6	2359.7	7.09999999999991							B1 bat call	35041	60720	1	Ultrasound recording
BP2	2019-05-26	BP2_AR_US1_20190526_202628.flac	B1 bat call	33766		2938	2400	2412	12							B1 bat call	35293	46875	1	Ultrasound recording
BP2	2019-05-30	BP2_AR_US1_20190530_194019.flac	B1 bat call	27515		2946	606.7	616	9.29999999999995							B1 bat call	34561	51120	1	Ultrasound recording
BP2	2019-05-30	BP2_AR_US1_20190530_194019.flac	B1 bat call	27516		2946	666.7	673.6	6.89999999999998							B1 bat call	33121	54240	1	Ultrasound recording
BP2	2019-05-30	BP2_AR_US1_20190530_194019.flac	B1 bat call	27583		2946	1749	1756	7	42185	67562	40400	93	18	FE: 42185, CL: 18, CI: 93, S: 67562, E: 40400	B1 bat call	38925	69969	1	Ultrasound recording
BP2	2019-05-30	BP2_AR_US1_20190530_194019.flac	B1 bat call	27586		2946	1855	1867	12							B1 bat call	34865	57074	1	Ultrasound recording
BP2	2019-05-30	BP2_AR_US1_20190530_194019.flac	B1 bat call	27602		2946	2172	2187	15							B1 bat call	28321	57600	1	Ultrasound recording
BP2	2019-05-30	BP2_AR_US1_20190530_194019.flac	B1 bat call	34805		2946	2712.6	2718.7	6.09999999999991							B1 bat call	34625	56112	1	Ultrasound recording
BP2	2019-05-30	BP2_AR_US1_20190530_194019.flac	B1 bat call	34806		2946	2728	2732.7	4.69999999999982							B1 bat call	36077	45368	1	Ultrasound recording
BP2	2019-05-30	BP2_AR_US1_20190530_194019.flac	B1 bat call	34810		2946	2764.3	2773.7	9.39999999999964							B1 bat call	39561	58144	1	Ultrasound recording
BP2	2019-05-30	BP2_AR_US1_20190530_194019.flac	B1 bat call	34811		2946	2754.7	2760.2	5.5							B1 bat call	35642	55966	1	Ultrasound recording
BP2	2019-05-30	BP2_AR_US1_20190530_194019.flac	B1 bat call	34815		2946	2682	2688.2	6.19999999999982							B1 bat call	36513	48708	1	Ultrasound recording
BP2	2019-05-30	BP2_AR_US1_20190530_194019.flac	B1 bat call	34832		2946	1526.3	1536.2	9.90000000000009							B1 bat call	35981	56577	1	Ultrasound recording
BP2	2019-05-30	BP2_AR_US1_20190530_194019.flac	B1 bat call	34835		2946	1583	1615	32							B1 bat call	34549	59714	1	Ultrasound recording
BP2	2019-05-30	BP2_AR_US1_20190530_194019.flac	B1 bat call	34836		2946	1617.2	1620	2.79999999999995							B1 bat call	36783	57951	1	Ultrasound recording
BP2	2019-05-30	BP2_AR_US1_20190530_202727.flac	B1 bat call	27679		2947	219.6	227	7.40000000000001							B1 bat call	33361	66240	1	Ultrasound recording
BP2	2019-05-30	BP2_AR_US1_20190530_202727.flac	B1 bat call	27693		2947	522.6	544	21.4							B1 bat call	37874	60265	1	Ultrasound recording
BP2	2019-05-30	BP2_AR_US1_20190530_202727.flac	B1 bat call	27697		2947	593	615	22							B1 bat call	34321	48001	1	Ultrasound recording
BP2	2019-05-30	BP2_AR_US1_20190530_202727.flac	B1 bat call	27699		2947	728	752.5	24.5							B1 bat call	28881	51840	1	Ultrasound recording
BP2	2019-05-30	BP2_AR_US1_20190530_202727.flac	B1 bat call	27711		2947	1373.9	1379.2	5.29999999999996							B1 bat call	39121	71760	1	Ultrasound recording
BP2	2019-05-30	BP2_AR_US1_20190530_202727.flac	B1 bat call	27712		2947	1465	1475	10							B1 bat call	36241	60480	1	Ultrasound recording
BP2	2019-05-30	BP2_AR_US1_20190530_202727.flac	B1 bat call	27716		2947	1633	1647	14							B1 bat call	35521	53040	1	Ultrasound recording
BP2	2019-05-30	BP2_AR_US1_20190530_202727.flac	B1 bat call	27719		2947	1667	1675.7	8.70000000000005							B1 bat call	35281	49200	1	Ultrasound recording
BP2	2019-05-30	BP2_AR_US1_20190530_202727.flac	B1 bat call	27720		2947	1684.4	1691.4	7							B1 bat call	33601	56640	1	Ultrasound recording
BP2	2019-05-30	BP2_AR_US1_20190530_202727.flac	B1 bat call	27727		2947	1948	1957.7	9.70000000000005							B1 bat call	36481	52560	1	Ultrasound recording
BP2	2019-05-30	BP2_AR_US1_20190530_202727.flac	B1 bat call	27730		2947	2093.1	2102.3	9.20000000000027							B1 bat call	35041	45361	1	Ultrasound recording
BP2	2019-05-30	BP2_AR_US1_20190530_202727.flac	B1 bat call	27731		2947	2156	2177	21							B1 bat call	30961	45121	1	Ultrasound recording
BP2	2019-05-30	BP2_AR_US1_20190530_202727.flac	B1 bat call	34781		2947	1073	1076.5	3.5							B1 bat call	35348	46061	1	Ultrasound recording
BP2	2019-05-30	BP2_AR_US1_20190530_202727.flac	B1 bat call	34786		2947	991.5	994.9	3.39999999999998							B1 bat call	36558	47271	1	Ultrasound recording
BP2	2019-05-30	BP2_AR_US1_20190530_202727.flac	B1 bat call	34795		2947	1279.5	1284.6	5.09999999999991							B1 bat call	36356	55812	1	Ultrasound recording
BP2	2019-05-30	BP2_AR_US1_20190530_211451.flac	B1 bat call	27775		2944	1146	1156	10							B1 bat call	36282	47314	1	Ultrasound recording
BP2	2019-05-30	BP2_AR_US1_20190530_211451.flac	B1 bat call	34011		2944	111	122	11							B1 bat call	36736	57528	1	Ultrasound recording
BP2	2019-05-30	BP2_AR_US1_20190530_211451.flac	B1 bat call	34022		2944	460	471	11							B1 bat call	35935	50770	1	Ultrasound recording
BP2	2019-05-30	BP2_AR_US1_20190530_211451.flac	B1 bat call	34026		2944	934.7	940.8	6.09999999999991							B1 bat call	34296	56069	1	Ultrasound recording
BP2	2019-05-30	BP2_AR_US1_20190530_211451.flac	B1 bat call	34027		2944	1026	1037	11							B1 bat call	37360	59873	1	Ultrasound recording
BP2	2019-05-30	BP2_AR_US1_20190530_211451.flac	B1 bat call	34032		2944	1635.3	1643.2	7.90000000000009							B1 bat call	37241	49065	1	Ultrasound recording
BP2	2019-05-30	BP2_AR_US1_20190530_211451.flac	B1 bat call	34033		2944	1731	1743	12							B1 bat call	34652	38915	1	Ultrasound recording
BP2	2019-05-30	BP2_AR_US1_20190530_211451.flac	B1 bat call	34037		2944	2014.1	2017.5	3.40000000000009							B1 bat call	36208	40928	1	Ultrasound recording
BP2	2019-05-30	BP2_AR_US1_20190530_211451.flac	B1 bat call	34038		2944	2032.5	2041.8	9.29999999999995							B1 bat call	32104	38739	1	Ultrasound recording
BP3	2019-05-21	BP3_AR_US1_20190521_202843.flac	B1 bat call	28586		2968	155.4	159.9	4.5							B1 bat call	32641	48240	1	Ultrasound recording
BP3	2019-05-21	BP3_AR_US1_20190521_202843.flac	B1 bat call	28606		2968	324.6	329	4.39999999999998							B1 bat call	33121	59520	1	Ultrasound recording
BP3	2019-05-21	BP3_AR_US1_20190521_202843.flac	B1 bat call	28613		2968	663	668.4	5.39999999999998							B1 bat call	30721	49440	1	Ultrasound recording
BP3	2019-05-21	BP3_AR_US1_20190521_202843.flac	B1 bat call	28627		2968	562.8	569.8	7							B1 bat call	32233	47637	1	Ultrasound recording
BP3	2019-05-21	BP3_AR_US1_20190521_202843.flac	B1 bat call	34429		2968	1865	1878	13							B1 bat call	32573	66720	1	Ultrasound recording
BP3	2019-05-21	BP3_AR_US1_20190521_202843.flac	B1 bat call	34432		2968	1888	1900	12							B1 bat call	32161	68400	1	Ultrasound recording
BP3	2019-05-21	BP3_AR_US1_20190521_202843.flac	B1 bat call	34435		2968	1937	1955	18							B1 bat call	31602	68469	1	Ultrasound recording
BP3	2019-05-21	BP3_AR_US1_20190521_202843.flac	B1 bat call	35121		2968	860	863.1	3.10000000000002							B1 bat call	37973	46626	1	Ultrasound recording
BP2	2019-05-21	BP2_PC_US4_20190521_204714.flac	B1 bat call	33768		2959	14.1	18.1	4	41730	63021	38844	125	13	E: 41730, CL: 13, CI: 125, S: 63021, E: 38844	B1 bat call	37471	61170	1	Point count
BP2	2019-05-21	BP2_PC_US4_20190521_204714.flac	B1 bat call	33773		2959	632.8	636.9	4.10000000000002							B1 bat call	38916	92000	1	Point count
BP2	2019-05-21	BP2_PC_US4_20190521_204714.flac	B1 bat call	34800		2959	78.2	85.8	7.59999999999999							B1 bat call	35761	45361	1	Point count
BP2	2019-05-21	BP2_PC_US4_20190521_201903.flac	B1 bat call	33781		2964	252.6	258.4	5.79999999999998							B1 bat call	34800	42838	1	Point count
BP3	2019-05-22	BP3_PC_US4_20190522_192505.flac	B1 bat call	33840		2991	498.1	502.5	4.39999999999998							B1 bat call	35330	43922	1	Point count
BP3	2019-05-28	BP3_PC_US4_20190528_195237.flac	B1 bat call	33957		2984	495.5	502.3	6.80000000000001							B1 bat call	32137	38540	1	Point count
BP3	2019-05-28	BP3_PC_US4_20190528_193310.flac	B1 bat call	33963		2976	196.4	200.6	4.19999999999999							B1 bat call	35551	42025	1	Point count
BP3	2019-05-28	BP3_PC_US4_20190528_193310.flac	B1 bat call	33965		2976	315.35	316.26	0.909999999999968							B1 bat call	35857	40727	1	Point count
BP3	2019-05-28	BP3_PC_US4_20190528_193310.flac	B1 bat call	35070		2976	287.96	288.79	0.830000000000041							B1 bat call	37441	55200	1	Point count
BP3	2019-05-28	BP3_PC_US4_20190528_192115.flac	B1 bat call	33972		2989	132.5	136.1	3.59999999999999							B1 bat call	36569	43081	1	Point count
BP3	2019-05-24	BP3_AR_US1_20190524_180500.flac	B1 bat call	33988		2972	2170	2182	12							B1 bat call	35715	40275	1	Ultrasound recording
BP3	2019-05-24	BP3_AR_US1_20190524_180500.flac	B1 bat call	33991		2972	2500	2558	58							B1 bat call	37681	58320	1	Ultrasound recording
BP3	2019-05-24	BP3_AR_US1_20190524_180500.flac	B1 bat call	33993		2972	2723	2743	20							B1 bat call	35056	47931	1	Ultrasound recording
BP2	2019-05-26	BP2_AR_US1_20190526_211337.flac	B1 bat call	33994		2939	5	17	12							B1 bat call	36140	67322	1	Ultrasound recording
BP2	2019-05-26	BP2_AR_US1_20190526_211337.flac	B1 bat call	33995		2939	35	46	11							B1 bat call	37078	47251	1	Ultrasound recording
BP2	2019-05-26	BP2_AR_US1_20190526_211337.flac	B1 bat call	33998		2939	1032	1042	10							B1 bat call	33734	42417	1	Ultrasound recording
BP1	2019-05-26	BP1_PC_US4_20190526_202420.flac	B1 bat call	34091		2921	92.2	99.2	7							B1 bat call	35981	41348	1	Point count
BP1	2019-05-26	BP1_PC_US4_20190526_202420.flac	B1 bat call	34092		2921	112.4	117.2	4.8							B1 bat call	31196	72457	1	Point count
BP1	2019-05-26	BP1_PC_US4_20190526_202420.flac	B1 bat call	34100		2921	186.7	194	7.30000000000001							B1 bat call	35809	41452	1	Point count
BP1	2019-05-26	BP1_PC_US4_20190526_202420.flac	B1 bat call	34101		2921	186.7	194	7.30000000000001							B1 bat call	35809	41452	1	Point count
BP1	2019-05-26	BP1_PC_US4_20190526_202420.flac	B1 bat call	34104		2921	214.6	219.6	5							B1 bat call	36057	43907	1	Point count
BP1	2019-05-26	BP1_PC_US4_20190526_202420.flac	B1 bat call	34116		2921	354	388	34							B1 bat call	31409	44767	1	Point count
BP1	2019-05-26	BP1_PC_US4_20190526_202420.flac	B1 bat call	34121		2921	404.6	412.3	7.69999999999999							B1 bat call	31326	38759	1	Point count
BP1	2019-05-26	BP1_PC_US4_20190526_202420.flac	B1 bat call	34123		2921	489.4	497.8	8.40000000000003							B1 bat call	31100	41531	1	Point count
BP1	2019-05-26	BP1_PC_US4_20190526_202420.flac	B1 bat call	34138		2921	610	620	10							B1 bat call	31897	41755	1	Point count
BP2	2019-05-31	BP2_PC_US4_20190531_190913.flac	B1 bat call	34142		2962	29.7	43.9	14.2							B1 bat call	36457	64999	1	Point count
BP2	2019-05-31	BP2_PC_US4_20190531_190913.flac	B1 bat call	34150		2962	123.2	126.9	3.7							B1 bat call	37842	48714	1	Point count
BP2	2019-05-31	BP2_PC_US4_20190531_190913.flac	B1 bat call	34151		2962	140.5	147.9	7.40000000000001							B1 bat call	30664	45125	1	Point count
BP2	2019-05-31	BP2_PC_US4_20190531_190913.flac	B1 bat call	34154		2962	166	178	12							B1 bat call	29842	48351	1	Point count
BP2	2019-05-31	BP2_PC_US4_20190531_190913.flac	B1 bat call	34157		2962	206	209.9	3.90000000000001							B1 bat call	39121	63600	1	Point count
BP2	2019-05-31	BP2_PC_US4_20190531_190913.flac	B1 bat call	34160		2962	297.2	299.1	1.90000000000003							B1 bat call	31171	45612	1	Point count
BP2	2019-05-31	BP2_PC_US4_20190531_190913.flac	B1 bat call	34164		2962	371.6	375.4	3.79999999999995							B1 bat call	38637	46675	1	Point count
BP2	2019-05-31	BP2_PC_US4_20190531_190913.flac	B1 bat call	34170	573	2962	518.3	524.5	6.20000000000005						ID:573	B1 bat call	32071	47520	1	Point count
BP2	2019-05-31	BP2_PC_US4_20190531_190913.flac	B1 bat call	34171		2962	533	551	18							B1 bat call	30815	61241	1	Point count
BP2	2019-05-31	BP2_PC_US4_20190531_190913.flac	B1 bat call	34172	576	2962	574.5	579	4.5						ID:576	B1 bat call	32008	47859	1	Point count
BP2	2019-05-31	BP2_PC_US4_20190531_190913.flac	B1 bat call	34926		2962	466	477	11							B1 bat call	32161	70880	1	Point count
BP2	2019-05-31	BP2_PC_US4_20190531_185742.flac	B1 bat call	34203		2951	597	610	13							B1 bat call	37681	63360	1	Point count
BP2	2019-05-31	BP2_PC_US4_20190531_185742.flac	B1 bat call	34234		2951	331.5	368	36.5							B1 bat call	38881	82800	1	Point count
BP2	2019-05-31	BP2_PC_US4_20190531_185742.flac	B1 bat call	34543		2951	0.3	13	12.7							B1 bat call	35041	55200	1	Point count
BP2	2019-05-31	BP2_PC_US4_20190531_185742.flac	B1 bat call	34557		2951	56	83	27							B1 bat call	36298	62088	1	Point count
BP2	2019-05-31	BP2_PC_US4_20190531_185742.flac	B1 bat call	35087		2951	107.4	117.1	9.69999999999999							B1 bat call	36481	64320	1	Point count
BP2	2019-05-31	BP2_PC_US4_20190531_185742.flac	B1 bat call	35090	537	2951	147.4	179	31.6						ID:537	B1 bat call	38161	50801	1	Point count
BP2	2019-05-31	BP2_PC_US4_20190531_185742.flac	B1 bat call	35092		2951	22	40	18							B1 bat call	37201	64080	1	Point count
BP2	2019-05-31	BP2_PC_US4_20190531_185742.flac	B1 bat call	35098	546	2951	252	316.1	64.1	48716	72197	39641	80	13	ID:546, FE: 48716, CL: 13, CI: 80, S: 72197, E: 39641	B1 bat call	38161	66720	1	Point count
BP2	2019-05-31	BP2_PC_US4_20190531_185742.flac	B1 bat call	35100		2951	424	431	7							B1 bat call	37201	63840	1	Point count
BP2	2019-05-31	BP2_PC_US4_20190531_185742.flac	B1 bat call	35113		2951	214	242.7	28.7							B1 bat call	37921	80400	1	Point count
BP2	2019-05-31	BP2_PC_US4_20190531_185742.flac	B1 bat call	35119		2951	492.6	499.2	6.59999999999997							B1 bat call	37936	58317	1	Point count
BP2	2019-05-31	BP2_PC_US4_20190531_185742.flac	B1 bat call	35129		2951	188.5	195.3	6.80000000000001							B1 bat call	39601	75600	1	Point count
BP2	2019-05-24	BP2_PC_US4_20190524_202946.flac	B1 bat call	34240		2965	2	6.3	4.3							B1 bat call	39127	47652	1	Point count
BP2	2019-05-24	BP2_PC_US4_20190524_202946.flac	B1 bat call	34242		2965	164	180	16							B1 bat call	32614	43353	1	Point count
BP2	2019-05-24	BP2_PC_US4_20190524_202946.flac	B1 bat call	34245		2965	228.6	233.9	5.30000000000001							B1 bat call	32411	42795	1	Point count
BP2	2019-05-24	BP2_PC_US4_20190524_202946.flac	B1 bat call	34246		2965	211.8	214.3	2.5							B1 bat call	32319	43663	1	Point count
[truncated: 1,174 more rows]
