# Supplementary material for: Bat point counts: A novel sampling method shines light on flying bat communities
Source: Ecol Evol. 2021 Nov 30;11(23):17179–90. doi: 10.1002/ece3.8356 (PMC8668732; doi:10.1002/ece3.8356)
Supplement: Supplementary file 11 — Supplementary Material [file ECE3-11-17179-s005.R]

#' ---
#' title: "Analysis of thermal detections"
#' author: "Kevin FA Darras"
#' date: "January 29, 2021"
#' ---
#' #'clear all objects
rm(list=ls())

#'load packages
library(data.table)
library(ggplot2)
library(cowplot)

#'working path
setwd("/home/kdarras/Documents/Boulot/2020 Hangzhou/Bat point counts")

#' # import and prepare data

#BP1 Road replicate 1 US4_20190523_192936.flac: No bats detected
#Ellena says she did not enter detection data after 10 min
tags0=fread("Data technical/BioSounds tags.csv")
thermal0=fread("Data technical/Thermal detections.csv")
surveys0=fread("Data technical/Surveys.csv")
surveys0[,Survey_date:=as.POSIXct(Survey_date,format="%d/%m/%Y")]
plots0=fread("Data technical/Plots.csv")

#'merge all tags with thermal data
pointcount0=merge(tags0,thermal0,by=c("thermal_ID","Plot"),all=T)

#'extract date
pointcount0[,Date:=as.Date(substr(File_name,5,12),format="%Y%m%d")]

#'# detection statistics

#'how many detections with thermal vs ultrasound recording?
pointcount0[,.(detections=.N
               ,ultrasound=length(number_of_individuals[binomial!="thermal bat detection"])
               ,ultrasound_only=length(number_of_individuals[is.na(thermal_ID)])
               ,thermal=length(number_of_individuals[!is.na(thermal_ID)])
               ,thermal_only=length(number_of_individuals[binomial=="thermal bat detection"]))]

#'how much samplin time is occupied by bat echolocation activity?
pointcount0[,.(mean(sum(activity_s,na.rm=T)/60,na.rm=T)),Plot][,mean(V1)]

#'what are the thermal deteciton ranges in each plot?
plots1=melt(plots0[,.(Plot,oil_palm_detection_m,road_detection_m,river_detection_m)],id="Plot",value.name = "thermal_detection_range_m")
plots1[,direction:=tstrsplit(variable,"_")[[1]]]
plots1[,.(average=mean(thermal_detection_range_m))]

#'thermal detection maneuver observations
pointcount0[!is.na(thermal_ID),.(detections=.N,average_duration=mean(activity_s,na.rm=T)),Flight_mention]

#'detections with photos
pointcount0[!is.na(thermal_ID)
            ,.(thermal_detections=.N
               ,bat_photo=length(thermal_ID[Photos_with_bat>0])
               ,visible_morphology=length(thermal_ID[Photos_with_bat>0 & !(Eyes=="not visible" & Ears=="not visible" & Tail_type=="not visible")])
               ,visible_morphology_insectivore=length(thermal_ID[Eyes=="small" | Ears=="large" | Tail_type=="B"])
               ,visible_morphology_insectivore_small_eyes=length(thermal_ID[Eyes=="small"])
               ,visible_morphology_insectivore_large_ears=length(thermal_ID[Ears=="large"])
               ,visible_morphology_insectivore_tail_B=length(thermal_ID[Tail_type=="B"])
               ,visible_morphology_insectivore_echolocation_absent=length(thermal_ID[(Eyes=="small" | Ears=="large" | Tail_type=="B") & Echolocation_calls_simultaneous==0 & !is.na(Echolocation_calls_simultaneous)])
               ,visible_morphology_insectivore_insectivore_flight=length(thermal_ID[(Eyes=="small" | Ears=="large" | Tail_type=="B") & Flight_mention=="insectivora"])
               ,visible_morphology_frugivore=length(thermal_ID[Eyes=="large" | Tail_type=="A"])
               ,visible_morphology_frugivore_echolocation_present=length(thermal_ID[(Eyes=="large" | Tail_type=="A") & Echolocation_calls_simultaneous==1 & !is.na(Echolocation_calls_simultaneous)])
               ,visible_morphology_frugivore_insectivore_flight=length(thermal_ID[(Eyes=="large" | Tail_type=="A") & Flight_mention=="insectivora"])
               ,not_visible_morphology=length(thermal_ID[Eyes=="not visible" & Ears=="not visible" & Tail_type=="not visible"])
               ,not_visible_morphology_echolocation_present=length(thermal_ID[Eyes=="not visible" & Ears=="not visible" & Tail_type=="not visible" & binomial!="thermal bat detection"])
               ,not_visible_morphology_echolocation_absent=length(thermal_ID[Eyes=="not visible" & Ears=="not visible" & Tail_type=="not visible" & binomial=="thermal bat detection"])
               ,no_bat_photo=length(thermal_ID[Photos_with_bat==0])
               ,no_bat_photo_echolocation_absent=length(thermal_ID[Photos_with_bat==0 & binomial=="thermal bat detection"])
               ,no_bat_photo_echolocation_present=length(thermal_ID[Photos_with_bat==0 & binomial!="thermal bat detection"])
               ,visible_morphology_small_ears_inconclusive=length(thermal_ID[Ears=="small"])
            )]

#'check for error detections
pointcount0[!is.na(thermal_ID) & ((Eyes=="small" | Ears=="large" | Tail_type=="B") & (Eyes=="large" | Tail_type=="A"))]

#'hit rate stats, exclude night with lamp malfunction
hit.rate.night0=surveys0[,.(total=sum(Photos_total,na.rm = T)
                            ,`with bat`=sum(Photos_bat_total,na.rm = T))
                        ,.(Survey_date)]
hit.rate.night0[,hit_rate:=`with bat`/total]
hit.rate.night1=melt(hit.rate.night0,id=c("Survey_date","hit_rate"),variable.name = "Photograph type")

#'overall (weighted) hit rate
hit_rate_mean=sum(hit.rate.night0[,`with bat`])/sum(hit.rate.night0[,total])

#'plot it
ggplot(hit.rate.night1,aes(Survey_date,hit_rate,group=1))+
  geom_hline(yintercept = c(0,1),lty=3)+
  geom_hline(yintercept = hit_rate_mean,color="green")+
  geom_line(stat="identity")+
  geom_point(aes(size=value,color=`Photograph type`))+
  scale_color_manual(values=c("black","green"))+
  scale_size_continuous(breaks=c(round(min(hit.rate.night1[`Photograph type`=="total",value]))
                                 ,round(mean(hit.rate.night1[`Photograph type`=="total",value]))
                                 ,round(max(hit.rate.night1[`Photograph type`=="total",value])))
                        ,name = "Photographs per night\n(min., mean, max.)")+
  theme_cowplot()+
  background_grid(major="y")+
  theme(legend.position = c(0.7,0.7))+
  labs(x=NULL,y="Hit rate\n(photos with visible bat / total photos)")
ggsave("Figures technical/Fig 3.png",width=8,height=6)

#'mean and range per night
hit.rate.night[,.(range=paste(round(min(hit_rate,na.rm=T),2),"-",round(max(hit_rate,na.rm=T),2))
                  ,total=sum(Photos_total_night,na.rm=T)
                  ,total_dark=sum(Photos_total_usable_night,na.rm=T)
                  ,total_bat=sum(Photos_bat_total_night,na.rm=T)
                  ,mean=mean(hit_rate,na.rm=T))]

#'apply workflow
pointcount1[(Eyes=="large" | Tail_type=="A") | (Eyes=="not visible" & Ears=="not visible" & Tail_type=="not visible" & binomial=="thermal bat detection")
            ,binomial:="PTEROPODIDAE"]
